# Supplementary material for: The Seroprevalence of Chlamydia abortus in Montana Domestic Rangeland Sheep Varies by Breed, Flock and Herding Practices
Source: Vet Med Sci. 2026 Apr 3;12(3):e70935. doi: 10.1002/vms3.70935 (PMC13052306; doi:10.1002/vms3.70935)
Supplement: Supplementary file 1 — Supporting Information: vms370935‐sup‐0001‐Data.xlsx [file VMS3-12-e70935-s001.xlsx]

## Sheet: Sheet1
Sheep_ID	Producer_num	Raises_Rams	Herded_sheep	Intensive_lambing	rams_binary	herded_binary	intensive_binary	Sex	Age	Breed	Aborted_this_season	Lambed_this_season	First_time_lambing	Plate_num	ELISA_REP1_1	ELISA_REP1_2	ELISA_REP1_3	ELISA_REP1_RESULT	ELISA_REP2_1	ELISA_REP2_2	ELISA_REP2_3	ELISA_REP2_RESULT	ELISA_REP3_1	ELISA_REP3_2	ELISA_REP3_3	ELISA_REP3_RESULT	Serology_Results	Retest	sero_binary
1..0015	1	no	yes	no	0	1	0	M	NA	rambouillet	NA	NA	NA	3	0.197	0.259	0.21	23.4342	0.197	0.257	0.209	23.3945	0.196	0.256	0.208	23.3628	N	N	0
1..2078	1	no	yes	no	0	1	0	M	NA	suffolks	NA	NA	NA	2	0.078	0.086	0.077	8.86029	0.079	0.085	0.076	8.82677	0.078	0.085	0.076	8.80619	N	N	0
1..3688	1	no	yes	no	0	1	0	M	NA	rambouillet	NA	NA	NA	3	0.097	0.071	0.091	9.1133	0.097	0.071	0.09	9.10374	0.096	0.071	0.09	9.09735	N	N	0
1..R305	1	no	yes	no	0	1	0	M	7	rambouillet	NA	NA	NA	2	0.088	0.089	0.064	8.86029	0.088	0.089	0.064	8.86355	0.088	0.089	0.064	8.87988	N	N	0
1..1024	1	no	yes	no	0	1	0	M	NA	rambouillet	NA	NA	NA	2	0.102	0.12	0.071	10.7721	0.1	0.118	0.071	10.6289	0.1	0.118	0.071	10.6485	N	N	0
1..2149	1	no	yes	no	0	1	0	M	NA	suffolks	NA	NA	NA	3	0.102	0.12	0.084	17.6284	0.101	0.119	0.084	17.5723	0.101	0.119	0.083	17.5575	N	N	0
1..336	1	no	yes	no	0	1	0	M	NA	rambouillet	NA	NA	NA	3	0.17	0.166	0.165	10.7671	0.169	0.165	0.164	10.7269	0.168	0.165	0.163	10.7257	N	N	0
1..2035	1	no	yes	no	0	1	0	M	NA	rambouillet	NA	NA	NA	2	0.114	0.103	0.104	11.8015	0.114	0.103	0.103	11.769	0.114	0.103	0.103	11.7907	N	N	0
1..2046	1	no	yes	no	0	1	0	M	NA	rambouillet	NA	NA	NA	2	0.076	0.074	0.077	8.34559	0.076	0.073	0.077	8.31188	0.076	0.073	0.077	8.32719	N	N	0
1..1448	1	no	yes	no	0	1	0	M	NA	suffolks	NA	NA	NA	2	0.082	0.09	0.076	9.11765	0.081	0.09	0.076	9.08422	0.081	0.091	0.076	9.1378	N	N	0
1..3259	1	no	yes	no	0	1	0	F	NA	rambouillet	yes	yes	no	3	0.217	0.204	0.236	23.1175	0.217	0.203	0.236	23.1475	0.216	0.203	0.235	23.1504	N	N	0
1..3373	1	no	yes	no	0	1	0	F	NA	rambouillet	no	no	no	2	2.493	2.51	2.539	277.279	2.484	2.498	2.533	276.388	2.478	2.493	2.529	276.345	P	N	1
1..2770	1	no	yes	no	0	1	0	F	NA	rambouillet	no	no	no	2	1.224	1.17	0.598	110	1.223	1.165	0.596	109.746	1.224	1.163	0.595	109.875	P	N	1
1..2829	1	no	yes	no	0	1	0	F	NA	rambouillet	no	no	no	2	0.081	0.073	0.069	8.19853	0.081	0.072	0.069	8.16477	0.081	0.072	0.069	8.17981	N	N	0
1..2756	1	no	yes	no	0	1	0	F	NA	rambouillet	no	no	no	3	0.169	0.134	0.172	16.7136	0.167	0.133	0.171	16.6196	0.167	0.133	0.17	16.6372	N	N	0
1..3194	1	no	yes	no	0	1	0	F	NA	rambouillet	no	no	no	2	0.07	0.086	0.075	8.49265	0.07	0.086	0.074	8.45899	0.07	0.086	0.074	8.47458	N	N	0
1..3229	1	no	yes	no	0	1	0	F	NA	rambouillet	no	no	no	2	0.048	0.135	0.147	12.1324	0.048	0.135	0.147	12.1368	0.048	0.135	0.146	12.1223	N	N	0
1..3545	1	no	yes	no	0	1	0	F	NA	rambouillet	no	no	no	2	0.152	0.166	0.162	17.6471	0.151	0.166	0.161	17.58	0.151	0.165	0.161	17.5755	N	N	0
1..2967	1	no	yes	no	0	1	0	F	NA	rambouillet	no	no	no	3	0.181	0.163	0.237	20.4433	0.181	0.162	0.236	20.4305	0.18	0.162	0.235	20.4248	N	N	0
1..3482	1	no	yes	no	0	1	0	F	NA	rambouillet	no	no	no	2	0.479	0.374	0.393	45.8088	0.476	0.372	0.393	45.6418	0.476	0.37	0.392	45.6153	N	N	0
1..3498	1	no	yes	no	0	1	0	F	NA	rambouillet	no	no	no	3	0.155	0.127	0.141	14.8839	0.154	0.126	0.14	14.82	0.153	0.126	0.14	14.8319	N	N	0
1..Y310	1	no	yes	no	0	1	0	F	6	rambouillet	no	no	no	2	0.209	0.244	0.229	25.0735	0.208	0.241	0.228	24.8989	0.207	0.24	0.227	24.8342	N	N	0
1..3511	1	no	yes	no	0	1	0	F	NA	rambouillet	no	no	no	2	0.069	0.069	0.073	7.75735	0.069	0.068	0.073	7.72343	0.068	0.068	0.073	7.70081	N	N	0
1..3053	1	no	yes	no	0	1	0	F	NA	rambouillet	no	no	no	2	0.089	0.101	0.095	10.4779	0.089	0.101	0.095	10.4818	0.089	0.1	0.095	10.4643	N	N	0
1..5452	1	no	yes	no	0	1	0	F	NA	rambouillet	no	no	no	2	0.076	0.071	0.059	7.57353	0.076	0.071	0.059	7.57631	0.076	0.07	0.059	7.55343	N	N	0
1..3044	1	no	yes	no	0	1	0	F	NA	rambouillet	no	no	no	3	0.078	0.095	0.078	8.83181	0.078	0.094	0.077	8.78617	0.077	0.094	0.077	8.77876	N	N	0
1..3174	1	no	yes	no	0	1	0	F	NA	rambouillet	no	no	no	2	0.133	0.09	0.123	12.7206	0.132	0.09	0.123	12.6885	0.132	0.089	0.123	12.675	N	N	0
1..R20	1	no	yes	no	0	1	0	F	7	rambouillet	no	no	no	1	0.064	0.091	0.076	7.23684	0.063	0.09	0.076	7.21487	0.063	0.09	0.077	7.26239	N	N	0
1..5353	1	no	yes	no	0	1	0	F	NA	rambouillet	no	no	no	3	0.918	0.882	0.714	88.4588	0.915	0.878	0.711	88.3557	0.912	0.875	0.707	88.2832	P	N	1
1..3211	1	no	yes	no	0	1	0	F	NA	rambouillet	no	no	no	1	0.939	1.303	1.181	107.237	0.931	1.294	1.173	107.057	0.928	1.288	1.168	106.852	P	N	1
1..3315	1	no	yes	no	0	1	0	F	NA	rambouillet	no	no	no	2	0.234	0.252	0.206	25.4412	0.234	0.251	0.206	25.4138	0.233	0.249	0.205	25.3132	N	N	0
1..3514	1	no	yes	no	0	1	0	F	NA	rambouillet	no	no	no	3	1.417	1.338	1.048	133.814	1.412	1.333	1.043	133.663	1.408	1.327	1.04	133.628	P	N	1
1..3186	1	no	yes	no	0	1	0	F	NA	rambouillet	no	no	no	2	0.053	0.052	0.067	6.32353	0.053	0.052	0.067	6.32586	0.053	0.052	0.067	6.33751	N	N	0
1..Y207	1	no	yes	no	0	1	0	F	6	rambouillet	no	no	no	2	0.679	0.576	0.821	76.3235	0.675	0.573	0.819	76.0206	0.675	0.572	0.817	76.0501	P	N	1
1..R349	1	no	yes	no	0	1	0	F	7	rambouillet	no	no	no	3	0.121	0.114	0.148	13.4764	0.12	0.112	0.147	13.3733	0.12	0.111	0.146	13.3451	N	N	0
1..3206	1	no	yes	no	0	1	0	F	NA	rambouillet	no	no	no	3	0.133	0.113	0.148	13.8635	0.133	0.113	0.147	13.8673	0.132	0.113	0.146	13.8407	N	N	0
1..5702	1	no	yes	no	0	1	0	F	NA	rambouillet	no	no	no	3	0.725	0.666	0.397	62.9134	0.722	0.662	0.395	62.7735	0.719	0.66	0.393	62.7257	P	N	1
1..3716	1	no	yes	no	0	1	0	F	NA	rambouillet	no	no	no	2	0.064	0.065	0.065	7.13235	0.064	0.065	0.065	7.13498	0.064	0.065	0.065	7.14812	N	N	0
1..2799	1	no	yes	no	0	1	0	F	NA	rambouillet	no	no	no	3	0.186	0.186	0.144	18.1562	0.185	0.185	0.143	18.1016	0.184	0.184	0.143	18.0885	N	N	0
1..3421	1	no	yes	no	0	1	0	F	NA	rambouillet	no	no	no	3	0.075	0.077	0.084	8.30401	0.075	0.077	0.083	8.29217	0.075	0.076	0.083	8.28319	N	N	0
1..3202	1	no	yes	no	0	1	0	F	NA	rambouillet	no	no	no	3	0.371	0.364	0.472	42.4701	0.369	0.361	0.469	42.3077	0.368	0.36	0.467	42.3009	N	N	0
1..3451	1	no	yes	no	0	1	0	F	NA	rambouillet	no	no	no	1	0.066	0.064	0.06	5.95238	0.066	0.064	0.06	5.98614	0.067	0.064	0.06	6.03094	N	N	0
1..2797	1	no	yes	no	0	1	0	F	NA	rambouillet	no	no	no	2	0.07	0.062	0.075	7.61029	0.07	0.061	0.076	7.61309	0.07	0.061	0.076	7.62712	N	N	0
1..5556	1	no	yes	no	0	1	0	F	NA	rambouillet	no	no	no	2	0.121	0.137	0.111	13.5662	0.121	0.137	0.111	13.5712	0.121	0.137	0.111	13.5962	N	N	0
1..3576	1	no	yes	no	0	1	0	F	NA	rambouillet	no	no	no	3	0.188	0.2	0.195	20.5137	0.187	0.199	0.195	20.5011	0.186	0.198	0.194	20.4602	N	N	0
1..3255	1	no	yes	no	0	1	0	F	NA	rambouillet	no	no	no	2	0.195	0.215	0.26	24.6324	0.194	0.214	0.26	24.5679	0.194	0.213	0.259	24.5394	N	N	0
1..2786	1	no	yes	no	0	1	0	F	NA	rambouillet	no	no	no	3	0.108	0.081	0.076	9.32442	0.108	0.081	0.076	9.35074	0.108	0.08	0.076	9.34513	N	N	0
1..2932	1	no	yes	no	0	1	0	F	NA	rambouillet	no	no	no	3	0.083	0.074	0.076	8.19845	0.082	0.074	0.076	8.18631	0.082	0.074	0.076	8.21239	N	N	0
1..5518	1	no	yes	no	0	1	0	F	NA	rambouillet	no	no	no	2	0.067	0.062	0.061	6.98529	0.067	0.062	0.061	6.98786	0.067	0.062	0.061	7.00074	N	N	0
1..3019	1	no	yes	no	0	1	0	F	NA	rambouillet	no	no	no	3	0.081	0.088	0.071	8.44476	0.08	0.087	0.07	8.36274	0.08	0.087	0.07	8.38938	N	N	0
1..2892	1	no	yes	no	0	1	0	F	NA	rambouillet	no	no	no	2	0.34	0.308	0.429	39.5956	0.34	0.307	0.428	39.5366	0.339	0.306	0.426	39.462	N	N	0
1..3382	1	no	yes	no	0	1	0	F	NA	rambouillet	no	no	no	3	0.465	0.364	0.424	44.0887	0.462	0.362	0.422	43.9661	0.461	0.361	0.421	44	N	N	0
1..5706	1	no	yes	no	0	1	0	F	NA	rambouillet	no	no	no	2	0.094	0.112	0.1	11.25	0.096	0.111	0.1	11.2909	0.097	0.111	0.099	11.3117	N	N	0
1..2921	1	no	yes	no	0	1	0	F	NA	rambouillet	no	no	no	3	0.088	0.083	0.083	8.93737	0.087	0.082	0.082	8.85674	0.087	0.082	0.082	8.88496	N	N	0
1..Y99	1	no	yes	no	0	1	0	F	6	rambouillet	no	no	no	3	0.159	0.126	0.2	17.0654	0.158	0.126	0.2	17.0783	0.157	0.125	0.199	17.0265	N	N	0
1..3152	1	no	yes	no	0	1	0	F	NA	rambouillet	no	no	no	1	0.079	0.108	0.089	8.64662	0.078	0.107	0.089	8.63264	0.078	0.106	0.089	8.62015	N	N	0
1..3302	1	no	yes	no	0	1	0	F	NA	rambouillet	no	no	no	2	0.078	0.102	0.1	10.2941	0.078	0.102	0.1	10.2979	0.078	0.102	0.1	10.3169	N	N	0
1..3365	1	no	yes	no	0	1	0	F	NA	rambouillet	no	no	no	2	0.162	0.25	0.224	23.3824	0.162	0.25	0.224	23.391	0.161	0.249	0.223	23.3235	N	N	0
1..3700	1	no	yes	no	0	1	0	F	NA	rambouillet	no	no	no	3	0.115	0.135	0.13	13.3709	0.115	0.134	0.129	13.338	0.114	0.133	0.129	13.3097	N	N	0
1..3430	1	no	yes	no	0	1	0	F	NA	rambouillet	no	no	no	3	0.136	0.124	0.162	14.8487	0.135	0.124	0.161	14.82	0.135	0.124	0.16	14.8319	N	N	0
2..1	2	yes	yes	no	1	1	0	F	NA	rambouillet	no	no	no	3	0.115	0.106	0.136	12.5616	0.114	0.105	0.139	12.6323	0.114	0.105	0.138	12.6372	N	N	0
2..2	2	yes	yes	no	1	1	0	F	NA	rambouillet	no	no	no	3	0.116	0.109	0.114	11.9282	0.116	0.108	0.113	11.8913	0.115	0.108	0.113	11.8938	N	N	0
2..3	2	yes	yes	no	1	1	0	F	NA	rambouillet	no	no	no	3	0.072	0.077	0.082	8.12808	0.071	0.077	0.081	8.08045	0.071	0.077	0.08	8.0708	N	N	0
2..4	2	yes	yes	no	1	1	0	F	NA	rambouillet	no	no	no	3	0.077	0.091	0.094	9.21886	0.076	0.09	0.093	9.13903	0.076	0.089	0.093	9.13274	N	N	0
2..5	2	yes	yes	no	1	1	0	F	NA	rambouillet	no	no	no	4	0.09	0.06	0.087	7.60591	0.091	0.06	0.087	7.65766	0.09	0.06	0.088	7.68486	N	N	0
2..6	2	yes	yes	no	1	1	0	F	NA	rambouillet	no	no	no	4	0.07	0.07	0.071	6.7715	0.07	0.07	0.071	6.78893	0.07	0.07	0.071	6.81304	N	N	0
2..7	2	yes	yes	no	1	1	0	F	NA	rambouillet	no	no	no	4	0.105	0.098	0.091	9.43517	0.105	0.098	0.091	9.45946	0.104	0.098	0.091	9.46077	N	N	0
2..8	2	yes	yes	no	1	1	0	F	NA	rambouillet	no	no	no	4	0.391	0.401	0.416	60.1418	0.367	0.511	0.475	60.3774	0.366	0.506	0.472	60.1983	P	Y	1
2..9	2	yes	yes	no	1	1	0	F	NA	rambouillet	no	no	no	4	0.064	0.064	0.081	6.70732	0.063	0.063	0.081	6.66023	0.063	0.063	0.081	6.68389	N	N	0
2..10	2	yes	yes	no	1	1	0	F	NA	rambouillet	no	no	no	4	0.06	0.055	0.058	5.55199	0.059	0.054	0.057	5.46976	0.059	0.054	0.057	5.48918	N	N	0
2..11	2	yes	yes	no	1	1	0	F	NA	rambouillet	no	no	no	4	0.131	0.112	0.101	11.0398	0.131	0.113	0.101	11.1004	0.13	0.112	0.101	11.0752	N	N	0
2..12	2	yes	yes	no	1	1	0	F	NA	rambouillet	no	no	no	4	1.913	1.769	1.653	171.213	1.911	1.761	1.648	171.171	1.905	1.757	1.644	171.327	P	N	1
2..13	2	yes	yes	no	1	1	0	F	NA	rambouillet	no	no	no	4	0.07	0.077	0.067	6.86778	0.07	0.077	0.066	6.85328	0.07	0.076	0.066	6.84533	N	N	0
2..14	2	yes	yes	no	1	1	0	F	NA	rambouillet	no	no	no	4	1.664	2.463	2.306	206.451	1.655	2.455	2.295	206.081	1.646	2.448	2.287	206.038	P	N	1
2..15	2	yes	yes	no	1	1	0	F	NA	rambouillet	no	no	no	4	0.084	0.321	0.078	15.5006	0.084	0.321	0.078	15.5405	0.084	0.32	0.078	15.5634	N	N	0
2..16	2	yes	yes	no	1	1	0	F	NA	rambouillet	no	no	no	4	0.068	0.065	0.07	6.51476	0.068	0.065	0.07	6.53153	0.068	0.065	0.069	6.52244	N	N	0
2..17	2	yes	yes	no	1	1	0	F	NA	rambouillet	no	no	no	4	0.187	0.218	0.22	20.0578	0.187	0.217	0.219	20.045	0.186	0.216	0.219	20.0517	N	N	0
2..18	2	yes	yes	no	1	1	0	F	NA	rambouillet	no	no	no	4	0.185	0.181	0.276	20.6033	0.183	0.18	0.275	20.5277	0.183	0.18	0.275	20.6006	N	N	0
2..19	2	yes	yes	no	1	1	0	F	NA	rambouillet	no	no	no	4	0.066	0.064	0.057	6.00128	0.067	0.064	0.057	6.04891	0.066	0.064	0.057	6.0381	N	N	0
2..20	2	yes	yes	no	1	1	0	F	NA	rambouillet	no	no	no	4	0.872	0.912	0.949	87.7086	0.87	0.91	0.946	87.7091	0.869	0.908	0.942	87.7946	P	N	1
2..21	2	yes	yes	no	1	1	0	F	NA	rambouillet	no	no	no	4	0.089	0.093	0.079	8.37612	0.088	0.093	0.078	8.33333	0.088	0.092	0.078	8.33064	N	N	0
2..22	2	yes	yes	no	1	1	0	F	NA	rambouillet	no	no	no	4	0.065	0.065	0.075	6.57895	0.065	0.065	0.075	6.59588	0.065	0.065	0.075	6.61931	N	N	0
2..23	2	yes	yes	no	1	1	0	F	NA	rambouillet	no	no	no	4	0.082	0.069	0.067	6.99615	0.082	0.069	0.067	7.01416	0.082	0.068	0.067	7.00678	N	N	0
2..24	2	yes	yes	no	1	1	0	F	NA	rambouillet	no	no	no	4	0.28	0.302	0.38	30.8729	0.28	0.301	0.379	30.888	0.279	0.3	0.378	30.9009	N	N	0
2..25	2	yes	yes	no	1	1	0	F	NA	rambouillet	no	no	no	4	0.074	0.109	0.119	9.69191	0.074	0.108	0.119	9.68468	0.074	0.108	0.119	9.71908	N	N	0
2..26	2	yes	yes	no	1	1	0	F	NA	rambouillet	no	no	no	4	1.201	1.181	1.115	160.709	1.215	1.181	1.126	160.896	1.214	1.179	1.153	161.449	P	Y	1
2..27	2	yes	yes	no	1	1	0	F	NA	rambouillet	no	no	no	4	1.249	1.108	1.124	164.586	1.249	1.106	1.122	164.009	1.24	1.117	1.126	164.448	P	Y	1
2..28	2	yes	yes	no	1	1	0	F	NA	rambouillet	no	no	no	4	0.061	0.066	0.06	6.00128	0.061	0.066	0.06	6.01673	0.061	0.066	0.059	6.00581	N	N	0
2..29	2	yes	yes	no	1	1	0	F	NA	rambouillet	no	no	no	4	0.058	0.071	0.073	6.48267	0.058	0.07	0.073	6.46718	0.058	0.07	0.073	6.49015	N	N	0
2..30	2	yes	yes	no	1	1	0	F	NA	rambouillet	no	no	no	4	0.055	0.076	0.104	7.54172	0.055	0.075	0.103	7.49678	0.055	0.075	0.103	7.52341	N	N	0
2..31	2	yes	yes	no	1	1	0	F	NA	rambouillet	no	no	no	4	0.162	0.138	0.128	13.7356	0.163	0.138	0.128	13.8031	0.162	0.137	0.127	13.7552	N	N	0
2..32	2	yes	yes	no	1	1	0	F	NA	rambouillet	no	no	no	4	0.234	0.259	0.351	27.086	0.234	0.258	0.35	27.0914	0.233	0.257	0.35	27.123	N	N	0
2..33	2	yes	yes	no	1	1	0	F	NA	rambouillet	no	no	no	4	0.48	0.647	0.546	74.7281	0.478	0.648	0.545	74.3632	0.476	0.646	0.544	74.4098	P	Y	1
2..34	2	yes	yes	no	1	1	0	F	NA	rambouillet	no	no	no	4	0.071	0.08	0.069	7.06033	0.071	0.081	0.07	7.14286	0.071	0.08	0.07	7.13594	N	N	0
2..35	2	yes	yes	no	1	1	0	F	NA	rambouillet	no	no	no	5	2.079	2.314	2.013	239.746	2.081	2.305	2.005	240.083	2.088	2.298	1.998	240.271	P	N	1
2..36	2	yes	yes	no	1	1	0	F	NA	rambouillet	no	no	no	5	0.184	0.231	0.247	24.7754	0.183	0.231	0.247	24.831	0.183	0.231	0.247	24.8777	N	N	0
2..37	2	yes	yes	no	1	1	0	F	NA	rambouillet	no	no	no	5	0.12	0.109	0.099	12.2754	0.12	0.109	0.098	12.284	0.12	0.11	0.098	12.3447	N	N	0
2..38	2	yes	yes	no	1	1	0	F	NA	rambouillet	no	no	no	5	0.1	0.119	0.144	13.5853	0.1	0.118	0.144	13.5988	0.099	0.118	0.143	13.5491	N	N	0
2..39	2	yes	yes	no	1	1	0	F	NA	rambouillet	no	no	no	5	0.11	0.104	0.13	12.8743	0.11	0.104	0.13	12.9226	0.11	0.103	0.13	12.9093	N	N	0
2..40	2	yes	yes	no	1	1	0	F	NA	rambouillet	no	no	no	5	0.887	1.006	1.035	109.581	0.885	1.006	1.026	109.579	0.884	1.008	1.036	110.199	P	N	1
2..41	2	yes	yes	no	1	1	0	F	NA	rambouillet	no	no	no	5	0.093	0.083	0.066	9.05689	0.093	0.082	0.066	9.05334	0.092	0.082	0.065	8.99511	N	N	0
2..42	2	yes	yes	no	1	1	0	F	NA	rambouillet	no	no	no	5	0.244	0.232	0.242	26.8713	0.244	0.232	0.242	26.9722	0.243	0.232	0.243	27.023	N	N	0
2..43	2	yes	yes	no	1	1	0	F	NA	rambouillet	no	no	no	5	0.079	0.078	0.071	8.53293	0.079	0.078	0.071	8.56499	0.079	0.077	0.071	8.54347	N	N	0
2..44	2	yes	yes	no	1	1	0	F	NA	rambouillet	no	no	no	5	0.228	0.231	0.228	25.7111	0.227	0.231	0.229	25.8077	0.227	0.231	0.228	25.8186	N	N	0
2..45	2	yes	yes	no	1	1	0	F	NA	rambouillet	no	no	no	5	0.136	0.127	0.087	13.0988	0.136	0.126	0.087	13.1104	0.136	0.126	0.087	13.1351	N	N	0
2..46	2	yes	yes	no	1	1	0	F	NA	rambouillet	no	no	no	5	0.139	0.117	0.108	13.6228	0.139	0.117	0.109	13.7115	0.139	0.116	0.108	13.662	N	N	0
2..47	2	yes	yes	no	1	1	0	F	NA	rambouillet	no	no	no	5	0.077	0.099	0.081	9.61826	0.077	0.098	0.082	9.6544	0.077	0.098	0.081	9.63493	N	N	0
2..48	2	yes	yes	no	1	1	0	F	NA	rambouillet	no	no	no	5	0.179	0.205	0.183	21.2201	0.179	0.205	0.183	21.2998	0.179	0.205	0.183	21.3399	N	N	0
2..49	2	yes	yes	no	1	1	0	F	NA	rambouillet	no	no	no	5	0.121	0.08	0.086	10.741	0.121	0.08	0.086	10.7814	0.121	0.08	0.086	10.8017	N	N	0
2..50	2	yes	yes	no	1	1	0	F	NA	rambouillet	no	no	no	5	0.135	0.103	0.101	12.6871	0.135	0.103	0.101	12.7348	0.135	0.103	0.1	12.7211	N	N	0
2..X1	2	yes	yes	no	1	1	0	F	NA	rambouillet	yes	yes	no	5	0.081	0.135	0.109	12.1632	0.081	0.134	0.109	12.1713	0.081	0.135	0.109	12.2318	N	N	0
3..1	3	no	no	no	0	0	0	F	5	rambouillet	no	yes	no	5	0.071	0.072	0.076	8.19611	0.071	0.072	0.076	8.2269	0.071	0.072	0.076	8.24238	N	N	0
3..2	3	no	no	no	0	0	0	F	2	rambouillet	no	yes	yes	5	0.103	0.097	0.088	10.7784	0.102	0.096	0.088	10.7438	0.102	0.096	0.088	10.764	N	N	0
3..3	3	no	no	no	0	0	0	F	2	rambouillet	no	yes	yes	5	0.126	0.071	0.066	9.84281	0.126	0.071	0.066	9.87979	0.126	0.071	0.065	9.86075	N	N	0
3..4	3	no	no	no	0	0	0	F	2	rambouillet	no	yes	yes	5	0.066	0.071	0.068	7.67216	0.066	0.072	0.068	7.73854	0.066	0.072	0.068	7.75311	N	N	0
3..5	3	no	no	no	0	0	0	F	4	rambouillet	no	yes	no	5	0.07	0.066	0.077	7.97156	0.07	0.065	0.077	7.96394	0.07	0.065	0.077	7.97892	N	N	0
3..6	3	no	no	no	0	0	0	F	7	rambouillet	no	yes	no	5	0.141	0.111	0.108	13.4731	0.141	0.11	0.108	13.4861	0.141	0.11	0.107	13.4738	N	N	0
3..7	3	no	no	no	0	0	0	F	1	rambouillet	no	yes	yes	5	0.12	0.122	0.117	13.4356	0.12	0.122	0.117	13.4861	0.12	0.122	0.117	13.5115	N	N	0
3..8	3	no	no	no	0	0	0	F	3	rambouillet	no	yes	no	5	0.058	0.064	0.064	6.96108	0.058	0.064	0.064	6.98723	0.058	0.064	0.063	6.96274	N	N	0
3..9	3	no	no	no	0	0	0	F	4	rambouillet	no	yes	no	5	0.061	0.075	0.079	8.04641	0.061	0.075	0.079	8.07663	0.061	0.075	0.079	8.09183	N	N	0
3..10	3	no	no	no	0	0	0	F	3	rambouillet	no	yes	no	5	0.124	0.109	0.18	15.4566	0.124	0.108	0.18	15.4771	0.124	0.107	0.179	15.4309	N	N	0
3..11	3	no	no	no	0	0	0	F	3	rambouillet	no	yes	no	5	0.095	0.101	0.083	10.4416	0.095	0.101	0.083	10.4808	0.094	0.101	0.083	10.4629	N	N	0
3..12	3	no	no	no	0	0	0	F	2	rambouillet	no	yes	yes	5	0.131	0.144	0.125	14.9701	0.131	0.144	0.124	14.9887	0.131	0.144	0.124	15.0169	N	N	0
3..13	3	no	no	no	0	0	0	F	4	rambouillet	no	yes	no	5	0.08	0.08	0.07	8.60778	0.079	0.08	0.07	8.60255	0.079	0.08	0.07	8.61874	N	N	0
3..14	3	no	no	no	0	0	0	F	1	rambouillet	no	yes	yes	6	0.073	0.078	0.079	7.23726	0.073	0.078	0.079	7.25323	0.073	0.078	0.079	7.28079	N	N	0
3..15	3	no	no	no	0	0	0	F	3	rambouillet	no	yes	no	6	0.074	0.076	0.081	7.26872	0.074	0.075	0.082	7.28477	0.074	0.075	0.082	7.31244	N	N	0
3..16	3	no	no	no	0	0	0	F	5	rambouillet	no	yes	no	6	0.096	0.099	0.078	8.59031	0.095	0.098	0.078	8.5462	0.095	0.098	0.078	8.57866	N	N	0
4..X2	4	yes	yes	no	1	1	0	F	NA	NA	no	yes	no	7	0.607	0.822	0.757	83.6907	0.605	0.821	0.757	83.6078	0.603	0.82	0.756	83.5506	P	N	1
4..20C100	4	yes	yes	no	1	1	0	F	4	commercial	no	yes	no	6	0.086	0.091	0.096	8.59031	0.086	0.09	0.096	8.57774	0.086	0.09	0.096	8.61032	N	N	0
4..22R013	4	yes	yes	no	1	1	0	F	2	rambouillet	no	yes	no	7	1.015	1.096	1.108	123.239	1.007	1.092	1.099	122.482	1.007	1.09	1.093	122.316	P	N	1
4..21R027	4	yes	yes	no	1	1	0	F	3	rambouillet	no	yes	no	6	0.163	0.186	0.138	15.3241	0.162	0.186	0.138	15.3264	0.162	0.185	0.138	15.353	N	N	0
4..21R050	4	yes	yes	no	1	1	0	F	3	rambouillet	no	yes	no	6	2.316	2.548	2.556	233.48	2.305	2.547	2.544	233.239	2.295	2.533	2.537	233.143	P	N	1
4..20C165	4	yes	yes	no	1	1	0	F	4	commercial	no	yes	no	6	0.096	0.096	0.104	9.31403	0.096	0.096	0.104	9.33459	0.096	0.096	0.104	9.37005	N	N	0
4..21R005	4	yes	yes	no	1	1	0	F	3	rambouillet	no	yes	no	6	0.1	0.106	0.109	9.91189	0.1	0.106	0.108	9.90224	0.099	0.106	0.108	9.9082	N	N	0
4..T180051	4	yes	yes	no	1	1	0	F	6	targhee	no	yes	no	7	0.339	0.253	0.365	36.6386	0.338	0.253	0.364	36.576	0.338	0.252	0.363	36.5414	N	N	0
4..22R048	4	yes	yes	no	1	1	0	F	2	rambouillet	no	yes	no	7	0.117	0.079	0.092	11.026	0.117	0.078	0.091	10.9537	0.117	0.078	0.091	10.9663	N	N	0
4..21T014	4	yes	yes	no	1	1	0	F	3	targhee	no	yes	no	6	0.108	0.098	0.086	9.18817	0.108	0.098	0.086	9.20845	0.107	0.098	0.086	9.21178	N	N	0
4..20C148	4	yes	yes	no	1	1	0	F	4	commercial	no	yes	no	7	0.285	0.259	0.279	31.5084	0.284	0.258	0.278	31.4056	0.284	0.258	0.277	31.4034	N	N	0
4..8140	4	yes	yes	no	1	1	0	F	6	commercial	no	yes	no	7	0.116	0.181	0.1	15.1991	0.116	0.18	0.1	15.1666	0.115	0.18	0.099	15.1074	N	N	0
4..20T015	4	yes	yes	no	1	1	0	F	4	targhee	no	yes	no	6	0.077	0.08	0.077	7.36312	0.076	0.08	0.076	7.3163	0.076	0.079	0.076	7.31244	N	N	0
4..22R023	4	yes	yes	no	1	1	0	F	2	rambouillet	no	yes	no	6	0.111	0.122	0.119	11.0761	0.11	0.122	0.119	11.0691	0.11	0.122	0.119	11.1111	N	N	0
4..T9435	4	yes	yes	no	1	1	0	F	5	targhee	no	yes	no	6	0.144	0.125	0.097	11.5167	0.144	0.125	0.098	11.5736	0.143	0.125	0.098	11.5859	N	N	0
4..X3	4	yes	yes	no	1	1	0	F	NA	crossbred	no	yes	no	6	1.982	2.275	2.403	209.566	1.977	2.265	2.398	209.398	1.979	2.256	2.393	209.813	P	N	1
4..22R029	4	yes	yes	no	1	1	0	F	2	rambouillet	no	yes	no	6	2.507	2.601	2.424	237.004	2.495	2.602	2.413	236.834	2.486	2.599	2.406	237.132	P	N	1
4..R9007	4	yes	yes	no	1	1	0	F	5	rambouillet	no	yes	no	7	0.101	0.101	0.092	11.2557	0.101	0.1	0.092	11.2218	0.101	0.1	0.092	11.2347	N	N	0
4..R9056	4	yes	yes	no	1	1	0	F	5	rambouillet	no	yes	no	7	0.324	0.262	0.235	31.4319	0.322	0.262	0.235	31.3673	0.32	0.26	0.235	31.25	N	N	0
4..T18005	4	yes	yes	no	1	1	0	F	6	targhee	no	yes	no	7	0.348	0.324	0.395	40.8499	0.345	0.323	0.394	40.6741	0.345	0.323	0.396	40.7975	N	N	0
4..S9337	4	yes	yes	no	1	1	0	F	5	SAMM	no	yes	no	7	0.1	0.098	0.109	11.7534	0.1	0.098	0.108	11.7196	0.099	0.098	0.108	11.6948	N	N	0
4..X8102	4	yes	yes	no	1	1	0	F	6	crossbred	no	yes	no	7	0.429	0.27	0.26	28.8074	0.432	0.273	0.261	28.9482	0.433	0.273	0.262	29.1128	N	Y	0
4..22C084	4	yes	yes	no	1	1	0	F	2	commercial	no	yes	no	7	0.078	0.069	0.073	8.42266	0.078	0.069	0.073	8.42589	0.078	0.069	0.073	8.43558	N	N	0
4..C8438	4	yes	yes	no	1	1	0	F	6	commercial	no	yes	no	7	2.423	2.193	2.176	260.031	2.412	2.223	2.185	261.203	2.407	2.211	2.183	260.775	P	N	1
4..X8196	4	yes	yes	no	1	1	0	F	6	crossbred	no	yes	no	6	0.377	0.555	0.485	71.1584	0.375	0.554	0.487	70.9198	0.375	0.554	0.485	71.0104	P	Y	1
4..X1	4	yes	yes	no	1	1	0	F	NA	NA	no	yes	no	6	0.152	0.152	0.163	14.6948	0.151	0.152	0.162	14.6641	0.15	0.151	0.162	14.6565	N	N	0
4..C8612	4	yes	yes	no	1	1	0	F	6	commercial	no	yes	no	7	0.091	0.079	0.107	10.6049	0.091	0.079	0.107	10.609	0.091	0.079	0.107	10.6212	N	N	0
4..22R042	4	yes	yes	no	1	1	0	F	2	rambouillet	no	yes	no	7	0.057	0.08	0.075	8.11639	0.057	0.08	0.075	8.11949	0.057	0.08	0.075	8.12883	N	N	0
4..C8413	4	yes	yes	no	1	1	0	F	6	commercial	no	yes	no	7	0.126	0.112	0.181	16.0413	0.126	0.112	0.18	16.0092	0.125	0.111	0.179	15.9126	N	N	0
4..21C270	4	yes	yes	no	1	1	0	F	3	commercial	no	yes	no	6	0.312	0.356	0.281	29.8615	0.31	0.355	0.276	29.6752	0.309	0.353	0.275	29.6613	N	N	0
4..22C050	4	yes	yes	no	1	1	0	F	2	commercial	no	yes	no	7	0.1	0.072	0.094	10.1838	0.1	0.072	0.093	10.1494	0.1	0.072	0.093	10.161	N	N	0
4..22C199	4	yes	yes	no	1	1	0	F	2	commercial	no	yes	no	7	1.698	1.795	1.866	205.168	1.69	1.79	1.865	204.711	1.681	1.785	1.856	204.064	P	N	1
4..20S045	4	yes	yes	no	1	1	0	F	4	SAMM	no	yes	no	6	0.193	0.197	0.183	18.0302	0.192	0.197	0.183	18.0385	0.191	0.196	0.182	18.012	N	N	0
4..2117023	4	yes	yes	no	1	1	0	F	3	rambouillet	no	yes	no	6	0.143	0.101	0.107	11.0447	0.134	0.101	0.106	10.7537	0.134	0.1	0.105	10.7312	N	N	0
4..C8631	4	yes	yes	no	1	1	0	F	6	commercial	no	yes	no	7	0.074	0.074	0.078	8.65237	0.074	0.074	0.078	8.65569	0.074	0.074	0.078	8.66564	N	N	0
4..20J021	4	yes	yes	no	1	1	0	F	4	old rambouillet	no	yes	no	7	2.564	2.661	2.727	304.441	2.567	2.636	2.728	303.753	2.568	2.631	2.731	304.064	P	N	1
4..T9564	4	yes	yes	no	1	1	0	F	5	targhee	no	yes	no	6	0.079	0.075	0.079	7.33166	0.079	0.075	0.079	7.34784	0.079	0.075	0.079	7.37575	N	N	0
4..22K015	4	yes	yes	no	1	1	0	F	2	columbia	no	yes	no	6	0.157	0.181	0.167	15.8905	0.157	0.181	0.167	15.9256	0.157	0.181	0.167	15.9861	N	N	0
4..22R064	4	yes	yes	no	1	1	0	F	2	rambouillet	no	yes	no	7	0.071	0.069	0.071	8.0781	0.071	0.069	0.071	8.08119	0.071	0.069	0.07	8.05215	N	N	0
4..R9166	4	yes	yes	no	1	1	0	F	5	rambouillet	no	yes	no	7	0.105	0.13	0.119	13.5528	0.105	0.13	0.119	13.558	0.105	0.13	0.119	13.5736	N	N	0
4..22C176	4	yes	yes	no	1	1	0	F	2	commercial	no	yes	no	6	0.074	0.086	0.091	7.89805	0.074	0.086	0.092	7.94702	0.074	0.086	0.092	7.97721	N	N	0
4..21R058	4	yes	yes	no	1	1	0	F	3	rambouillet	no	yes	no	6	0.108	0.188	0.134	13.5305	0.108	0.188	0.134	13.5604	0.108	0.189	0.134	13.6436	N	N	0
4..22T039	4	yes	yes	no	1	1	0	F	2	targhee	no	yes	no	7	0.467	0.983	0.913	90.4671	0.466	0.987	0.906	90.3485	0.466	0.989	0.907	90.5675	P	N	1
4..21C047	4	yes	yes	no	1	1	0	F	3	commercial	no	yes	no	7	1.639	1.873	2.132	216.08	1.633	1.875	2.123	215.664	1.622	1.872	2.118	215.184	P	N	1
4..T9634	4	yes	yes	no	1	1	0	F	5	targhee	no	yes	no	6	0.104	0.128	0.121	11.1076	0.104	0.128	0.121	11.1321	0.104	0.128	0.121	11.1744	N	N	0
4..S8310	4	yes	yes	no	1	1	0	F	6	SAMM	no	yes	no	6	0.12	0.122	0.129	11.674	0.12	0.122	0.13	11.7313	0.12	0.122	0.129	11.7442	N	N	0
4..21S007	4	yes	yes	no	1	1	0	F	3	SAMM	no	yes	no	6	1.716	2.264	2.485	203.43	1.71	2.258	2.483	203.437	1.705	2.252	2.476	203.64	P	N	1
4..H8412	4	yes	yes	no	1	1	0	F	6	high line rambouillet	no	yes	no	6	0.119	0.133	0.116	11.5796	0.12	0.132	0.116	11.6052	0.119	0.132	0.115	11.5859	N	N	0
4..22R034	4	yes	yes	no	1	1	0	F	2	rambouillet	no	yes	no	7	0.12	0.106	0.116	13.0934	0.12	0.106	0.116	13.0984	0.12	0.106	0.115	13.0752	N	N	0
4..22C057	4	yes	yes	no	1	1	0	F	2	commercial	no	yes	no	6	0.124	0.164	0.146	13.6564	0.123	0.164	0.147	13.6865	0.122	0.163	0.146	13.6436	N	N	0
4..R9071	4	yes	yes	no	1	1	0	F	5	rambouillet	no	yes	no	6	0.058	0.061	0.06	5.63247	0.058	0.061	0.06	5.64491	0.058	0.061	0.06	5.66635	N	N	0
4..21R001	4	yes	yes	no	1	1	0	F	3	rambouillet	no	yes	no	6	0.113	0.131	0.127	11.674	0.113	0.131	0.127	11.6998	0.113	0.131	0.127	11.7442	N	N	0
5..M1	5	no	no	yes	0	0	1	M	NA	friesian	NA	NA	NA	7	0.108	0.096	0.124	12.5574	0.108	0.096	0.123	12.5239	0.108	0.096	0.123	12.5383	N	N	0
5..M2	5	no	no	yes	0	0	1	M	NA	friesian	NA	NA	NA	7	1.211	1.429	1.504	158.652	1.207	1.424	1.498	158.139	1.202	1.419	1.491	157.669	P	N	1
5..M3	5	no	no	yes	0	0	1	M	NA	friesian	NA	NA	NA	7	0.633	0.579	0.806	77.2588	0.63	0.571	0.799	76.599	0.629	0.572	0.799	76.6871	P	N	1
5..M4	5	no	no	yes	0	0	1	M	NA	friesian	NA	NA	NA	7	0.248	0.271	0.279	30.5513	0.245	0.271	0.279	30.4481	0.245	0.272	0.279	30.5215	N	N	0
5..M5	5	no	no	yes	0	0	1	M	NA	friesian	NA	NA	NA	7	0.075	0.086	0.088	9.53292	0.075	0.085	0.088	9.49828	0.075	0.085	0.088	9.5092	N	N	0
5..M6	5	no	no	yes	0	0	1	M	NA	friesian	NA	NA	NA	8	0.094	0.099	0.085	10.6677	0.094	0.099	0.085	10.7129	0.093	0.099	0.084	10.6687	N	N	0
5..M7	5	no	no	yes	0	0	1	M	NA	hampshire	NA	NA	NA	8	0.09	0.192	0.122	15.5027	0.09	0.178	0.122	15.0289	0.09	0.165	0.121	14.5342	N	N	0
5..M8	5	no	no	yes	0	0	1	M	NA	friesian	NA	NA	NA	8	0.161	0.371	0.248	29.9309	0.16	0.371	0.249	30.0578	0.158	0.369	0.249	29.9961	N	N	0
5..M9	5	no	no	yes	0	0	1	M	NA	texel cross	NA	NA	NA	8	0.098	0.117	0.108	12.3945	0.098	0.117	0.108	12.447	0.097	0.117	0.108	12.4468	N	N	0
5..M10	5	no	no	yes	0	0	1	M	NA	friesian	NA	NA	NA	8	0.179	0.176	0.157	19.647	0.179	0.176	0.157	19.7303	0.178	0.176	0.157	19.7526	N	N	0
5..1	5	no	no	yes	0	0	1	F	NA	texel cross	no	yes	no	8	0.08	0.079	0.048	7.94321	0.08	0.079	0.048	7.97688	0.079	0.078	0.048	7.92424	N	N	0
5..2	5	no	no	yes	0	0	1	F	NA	texel cross	no	yes	no	8	0.128	0.182	0.153	17.7667	0.127	0.181	0.152	17.7264	0.126	0.181	0.152	17.7426	N	N	0
5..3	5	no	no	yes	0	0	1	F	NA	texel cross	no	yes	no	8	0.095	0.096	0.102	11.2433	0.094	0.096	0.102	11.2524	0.094	0.095	0.102	11.2486	N	N	0
5..4	5	no	no	yes	0	0	1	F	NA	texel cross	no	yes	no	8	0.048	0.107	0.086	9.24789	0.048	0.106	0.086	9.24855	0.048	0.106	0.086	9.27716	N	N	0
5..5	5	no	no	yes	0	0	1	F	NA	texel cross	no	no	no	8	0.17	0.18	0.171	19.9923	0.17	0.18	0.17	20.0385	0.169	0.179	0.17	20.0232	N	N	0
5..6	5	no	no	yes	0	0	1	F	NA	texel cross	no	yes	no	8	0.547	0.783	0.572	72.9854	0.544	0.783	0.569	73.0636	0.541	0.784	0.565	73.0576	P	N	1
5..7	5	no	no	yes	0	0	1	F	NA	texel cross	no	yes	no	8	2.061	2.002	2	232.655	2.055	1.997	2.002	233.295	2.05	1.988	2.01	233.784	P	N	1
5..8	5	no	no	yes	0	0	1	F	NA	texel cross	no	yes	no	8	1.974	1.896	1.677	212.855	1.964	1.895	1.675	213.256	1.953	1.89	1.668	213.027	P	N	1
5..9	5	no	no	yes	0	0	1	F	NA	texel cross	no	yes	no	8	0.854	1.007	1.076	112.701	0.849	1.008	1.075	112.987	0.842	1.005	1.072	112.833	P	N	1
5..10	5	no	no	yes	0	0	1	F	NA	texel cross	no	yes	no	8	0.138	0.148	0.077	13.9294	0.138	0.147	0.077	13.9499	0.137	0.147	0.076	13.9157	N	N	0
5..11	5	no	no	yes	0	0	1	F	NA	texel cross	no	yes	no	8	0.341	0.338	0.39	41.0207	0.339	0.337	0.388	41.0019	0.338	0.336	0.386	40.9741	N	N	0
5..12	5	no	no	yes	0	0	1	F	NA	texel cross	no	yes	no	8	0.101	0.091	0.085	10.6293	0.1	0.091	0.085	10.6358	0.1	0.09	0.084	10.5914	N	N	0
5..13	5	no	no	yes	0	0	1	F	NA	texel cross	no	yes	no	8	0.147	0.085	0.128	13.8143	0.146	0.085	0.127	13.7958	0.146	0.084	0.126	13.7611	N	N	0
5..14	5	no	no	yes	0	0	1	F	NA	texel cross	no	yes	no	8	0.188	0.203	0.21	23.0622	0.187	0.202	0.209	23.0443	0.187	0.201	0.208	23.0383	N	N	0
5..15	5	no	no	yes	0	0	1	F	NA	texel cross	no	yes	no	8	0.052	0.085	0.099	9.05602	0.052	0.084	0.099	9.05588	0.052	0.084	0.099	9.08388	N	N	0
5..16	5	no	no	yes	0	0	1	F	NA	texel cross	no	yes	no	8	0.357	0.346	0.447	44.1289	0.355	0.345	0.446	44.1618	0.354	0.344	0.444	44.1438	N	N	0
5..17	5	no	no	yes	0	0	1	F	NA	texel cross	no	yes	no	8	0.507	0.398	0.401	61.7494	0.505	0.394	0.402	61.3679	0.503	0.394	0.402	61.3314	P	Y	1
5..18	5	no	no	yes	0	0	1	F	NA	texel cross	no	yes	no	8	0.231	0.219	0.191	24.5971	0.231	0.218	0.19	24.6243	0.231	0.218	0.189	24.6618	N	N	0
5..19	5	no	no	yes	0	0	1	F	NA	texel cross	no	yes	no	8	0.997	1.107	1.144	124.635	0.989	1.101	1.146	124.701	0.983	1.093	1.143	124.43	P	N	1
5..20	5	no	no	yes	0	0	1	F	NA	texel cross	no	yes	no	8	0.098	0.093	0.092	10.8596	0.098	0.092	0.091	10.8285	0.098	0.092	0.091	10.862	N	N	0
5..21	5	no	no	yes	0	0	1	F	NA	texel cross	no	yes	no	8	0.125	0.124	0.127	14.4282	0.124	0.124	0.126	14.4123	0.124	0.124	0.126	14.4569	N	N	0
5..22	5	no	no	yes	0	0	1	F	NA	texel cross	no	yes	no	8	2.271	2.41	2.422	272.563	2.255	2.422	2.402	272.794	2.239	2.423	2.4	272.98	P	N	1
5..23	5	no	no	yes	0	0	1	F	NA	texel cross	no	yes	no	8	0.098	0.102	0.086	10.9747	0.098	0.101	0.086	10.9827	0.098	0.101	0.086	11.0166	N	N	0
5..24	5	no	no	yes	0	0	1	F	NA	texel cross	no	yes	no	8	0.085	0.067	0.082	8.97928	0.085	0.067	0.082	9.01734	0.085	0.067	0.082	9.04523	N	N	0
5..25	5	no	no	yes	0	0	1	F	NA	texel cross	no	yes	no	8	0.087	0.098	0.086	10.3991	0.086	0.099	0.085	10.4046	0.086	0.099	0.085	10.4368	N	N	0
5..26	5	no	no	yes	0	0	1	F	NA	texel cross	no	yes	no	9	0.115	0.111	0.118	13.055	0.115	0.112	0.118	13.1079	0.115	0.112	0.118	13.1279	N	N	0
5..27	5	no	no	yes	0	0	1	F	NA	texel cross	no	yes	no	9	0.077	0.098	0.138	11.8786	0.077	0.097	0.139	11.8921	0.077	0.098	0.139	11.9482	N	N	0
5..28	5	no	no	yes	0	0	1	F	NA	texel cross	no	yes	no	9	0.278	0.22	0.181	25.7685	0.277	0.22	0.18	25.7219	0.277	0.22	0.18	25.761	N	N	0
5..29	5	no	no	yes	0	0	1	F	NA	texel cross	no	yes	no	9	0.206	0.208	0.212	23.7571	0.206	0.209	0.212	23.8222	0.205	0.209	0.212	23.8204	N	N	0
5..30	5	no	no	yes	0	0	1	F	NA	texel cross	no	yes	no	9	0.073	0.093	0.092	9.79127	0.073	0.093	0.091	9.76444	0.073	0.093	0.09	9.74125	N	N	0
5..31	5	no	no	yes	0	0	1	F	NA	texel cross	yes	no	no	9	0.1	0.084	0.104	10.9298	0.1	0.084	0.102	10.8663	0.1	0.085	0.103	10.9589	N	N	0
5..32	5	no	no	yes	0	0	1	F	NA	texel cross	no	yes	no	9	0.096	0.097	0.11	11.4991	0.096	0.096	0.109	11.4362	0.096	0.096	0.109	11.4536	N	N	0
5..33	5	no	no	yes	0	0	1	F	NA	texel cross	no	yes	no	9	0.126	0.11	0.128	13.814	0.126	0.11	0.128	13.8298	0.125	0.109	0.128	13.7747	N	N	0
5..34	5	no	no	yes	0	0	1	F	NA	texel cross	no	yes	no	9	0.209	0.204	0.211	23.6812	0.209	0.204	0.21	23.6702	0.209	0.204	0.21	23.7062	N	N	0
5..35	5	no	no	yes	0	0	1	F	NA	texel cross	no	yes	no	9	0.123	0.118	0.142	14.5351	0.123	0.118	0.141	14.5137	0.123	0.118	0.142	14.5738	N	N	0
5..36	5	no	no	yes	0	0	1	F	NA	texel cross	no	yes	no	9	0.37	0.384	0.543	65.8865	0.371	0.382	0.531	65.0472	0.37	0.383	0.528	65.1322	P	Y	1
5..37	5	no	no	yes	0	0	1	F	NA	texel cross	no	yes	no	9	0.103	0.1	0.135	12.8273	0.103	0.1	0.134	12.804	0.103	0.099	0.134	12.7854	N	N	0
5..38	5	no	no	yes	0	0	1	F	NA	texel cross	no	yes	no	9	0.085	0.102	0.098	10.8159	0.085	0.101	0.097	10.7523	0.085	0.101	0.097	10.7686	N	N	0
5..39	5	no	no	yes	0	0	1	F	NA	texel cross	no	yes	no	9	2.566	2.413	2.636	288.994	2.545	2.41	2.653	289.058	2.533	2.403	2.648	288.584	P	N	1
5..40	5	no	no	yes	0	0	1	F	NA	texel cross	no	yes	no	9	2.361	2.563	2.547	283.529	2.353	2.557	2.54	283.055	2.351	2.548	2.536	282.915	P	N	1
5..41	5	no	no	yes	0	0	1	F	NA	texel cross	no	yes	no	9	0.307	0.458	0.547	49.7913	0.307	0.456	0.545	49.696	0.306	0.455	0.544	49.6575	N	N	0
5..42	5	no	no	yes	0	0	1	F	NA	texel cross	no	yes	no	9	0.171	0.181	0.16	19.4307	0.171	0.18	0.16	19.4149	0.171	0.18	0.16	19.4444	N	N	0
5..43	5	no	no	yes	0	0	1	F	NA	texel cross	no	yes	no	9	2.635	2.631	2.715	302.884	2.601	2.641	2.725	302.698	2.587	2.632	2.714	301.865	P	N	1
5..44	5	no	no	yes	0	0	1	F	NA	texel cross	no	yes	no	9	0.158	0.126	0.113	15.0664	0.159	0.126	0.113	15.1216	0.159	0.126	0.112	15.1065	N	N	0
5..45	5	no	no	yes	0	0	1	F	NA	texel cross	no	yes	no	9	0.088	0.086	0.078	9.56357	0.088	0.086	0.078	9.57447	0.087	0.086	0.078	9.55099	N	N	0
5..46	5	no	no	yes	0	0	1	F	NA	texel cross	no	yes	no	9	0.097	0.118	0.118	12.6376	0.097	0.118	0.118	12.652	0.097	0.117	0.118	12.6332	N	N	0
5..47	5	no	no	yes	0	0	1	F	NA	texel cross	no	yes	no	9	0.274	0.31	0.291	33.2068	0.273	0.309	0.289	33.0927	0.271	0.309	0.289	33.067	N	N	0
5..48	5	no	no	yes	0	0	1	F	NA	texel cross	no	yes	no	9	0.127	0.113	0.127	13.9279	0.127	0.113	0.126	13.9058	0.127	0.113	0.126	13.9269	N	N	0
5..49	5	no	no	yes	0	0	1	F	NA	texel cross	no	yes	no	9	0.121	0.131	0.108	13.6622	0.121	0.131	0.108	13.6778	0.122	0.131	0.108	13.7367	N	N	0
5..50	5	no	no	yes	0	0	1	F	NA	texel cross	no	yes	no	9	0.097	0.105	0.094	11.2334	0.097	0.105	0.094	11.2462	0.097	0.105	0.094	11.2633	N	N	0
6..1	6	no	yes	no	0	1	0	F	NA	rambouillet	no	yes	no	9	0.241	0.225	0.279	28.2732	0.242	0.222	0.28	28.2675	0.242	0.224	0.28	28.3866	N	N	0
6..2	6	no	yes	no	0	1	0	F	NA	rambouillet	no	yes	no	9	0.093	0.073	0.076	9.18406	0.094	0.073	0.076	9.23252	0.094	0.072	0.076	9.20852	N	N	0
6..3	6	no	yes	no	0	1	0	F	NA	rambouillet	no	yes	no	9	0.124	0.135	0.135	14.9526	0.123	0.136	0.134	14.9316	0.123	0.136	0.134	14.9543	N	N	0
6..4	6	no	yes	no	0	1	0	F	NA	rambouillet	no	yes	no	9	0.103	0.114	0.119	12.7514	0.103	0.114	0.119	12.766	0.103	0.114	0.118	12.7473	N	N	0
6..5	6	no	yes	no	0	1	0	F	NA	rambouillet	no	yes	no	9	0.204	0.232	0.249	25.9962	0.202	0.231	0.248	25.8739	0.202	0.233	0.247	25.9513	N	N	0
6..6	6	no	yes	no	0	1	0	F	NA	rambouillet	no	yes	no	10	0.827	0.78	0.681	95.1747	0.825	0.783	0.686	95.903	0.822	0.783	0.686	96.1393	P	N	1
6..7	6	no	yes	no	0	1	0	F	NA	rambouillet	no	yes	no	10	0.093	0.076	0.09	10.7737	0.093	0.076	0.089	10.786	0.093	0.076	0.089	10.8267	N	N	0
6..8	6	no	yes	no	0	1	0	F	NA	rambouillet	no	yes	no	10	0.188	0.242	0.074	20.9651	0.186	0.242	0.074	20.9866	0.186	0.242	0.074	21.0659	N	N	0
6..9	6	no	yes	no	0	1	0	F	NA	rambouillet	no	yes	no	10	0.08	0.082	0.085	10.2745	0.08	0.082	0.085	10.3261	0.079	0.082	0.085	10.3231	N	N	0
6..10	6	no	yes	no	0	1	0	F	NA	rambouillet	no	yes	no	10	1.964	2.017	1.719	237.105	1.967	2.01	1.714	237.918	1.969	2.002	1.71	238.397	P	N	1
6..11	6	no	yes	no	0	1	0	F	NA	rambouillet	no	yes	no	10	0.534	0.647	0.645	75.9567	0.532	0.645	0.641	76.0033	0.529	0.642	0.637	75.8708	P	N	1
6..12	6	no	yes	no	0	1	0	F	NA	rambouillet	no	yes	no	10	0.112	0.1	0.107	13.2696	0.111	0.1	0.107	13.2943	0.111	0.1	0.106	13.3026	N	N	0
6..13	6	no	yes	no	0	1	0	F	NA	rambouillet	no	yes	no	10	0.139	0.155	0.166	19.1348	0.139	0.155	0.166	19.2308	0.138	0.155	0.166	19.2614	N	N	0
6..14	6	no	yes	no	0	1	0	F	NA	rambouillet	no	yes	no	10	0.153	0.14	0.088	15.8486	0.153	0.14	0.088	15.9281	0.152	0.139	0.087	15.8624	N	N	0
6..15	6	no	yes	no	0	1	0	F	NA	rambouillet	no	yes	no	10	0.834	0.827	1.091	114.476	0.831	0.826	1.086	114.674	0.829	0.823	1.08	114.645	P	N	1
6..16	6	no	yes	no	0	1	0	F	NA	rambouillet	no	yes	no	10	0.123	0.118	0.092	13.8519	0.122	0.117	0.093	13.8796	0.122	0.117	0.093	13.932	N	N	0
6..17	6	no	yes	no	0	1	0	F	NA	rambouillet	no	yes	no	10	0.071	0.082	0.076	9.52579	0.072	0.082	0.076	9.61538	0.071	0.082	0.076	9.60974	N	N	0
6..18	6	no	yes	no	0	1	0	F	NA	rambouillet	no	yes	no	10	0.083	0.072	0.075	9.56739	0.083	0.072	0.075	9.61538	0.083	0.072	0.075	9.6517	N	N	0
6..19	6	no	yes	no	0	1	0	F	NA	rambouillet	no	yes	no	10	0.619	0.391	0.58	47.7621	0.615	0.391	0.578	47.4678	0.616	0.39	0.579	47.6692	N	Y	0
6..20	6	no	yes	no	0	1	0	F	NA	rambouillet	no	yes	no	10	0.129	0.117	0.103	14.5175	0.128	0.117	0.103	14.5485	0.129	0.117	0.102	14.6034	N	N	0
6..21	6	no	yes	no	0	1	0	F	NA	rambouillet	no	yes	no	10	0.139	0.144	0.136	17.4293	0.138	0.143	0.136	17.4331	0.137	0.143	0.136	17.457	N	N	0
6..22	6	no	yes	no	0	1	0	F	NA	rambouillet	no	yes	no	10	0.081	0.095	0.099	11.4393	0.081	0.095	0.099	11.4967	0.081	0.095	0.099	11.5401	N	N	0
6..23	6	no	yes	no	0	1	0	F	NA	rambouillet	no	yes	no	10	0.107	0.109	0.12	13.9767	0.106	0.108	0.118	13.8796	0.106	0.108	0.118	13.932	N	N	0
6..24	6	no	yes	no	0	1	0	F	NA	rambouillet	no	yes	no	10	0.543	0.584	0.564	70.3411	0.542	0.583	0.562	70.5268	0.542	0.583	0.561	70.7512	P	N	1
6..25	6	no	yes	no	0	1	0	F	NA	rambouillet	no	yes	no	10	0.079	0.136	0.222	18.178	0.079	0.135	0.222	18.2274	0.078	0.136	0.223	18.3382	N	N	0
6..26	6	no	yes	no	0	1	0	F	NA	rambouillet	no	yes	no	10	0.853	0.827	0.713	99.5424	0.852	0.825	0.712	99.8746	0.851	0.823	0.708	99.958	P	N	1
6..27	6	no	yes	no	0	1	0	F	NA	rambouillet	no	yes	no	10	0.064	0.065	0.064	8.02829	0.064	0.065	0.064	8.06856	0.064	0.065	0.064	8.09903	N	N	0
6..28	6	no	yes	no	0	1	0	F	NA	rambouillet	no	yes	no	10	0.107	0.085	0.108	12.4792	0.107	0.085	0.108	12.5418	0.107	0.084	0.108	12.5472	N	N	0
6..29	6	no	yes	no	0	1	0	F	NA	rambouillet	no	yes	no	10	0.066	0.078	0.077	9.19301	0.065	0.077	0.076	9.11371	0.065	0.077	0.076	9.14813	N	N	0
6..30	6	no	yes	no	0	1	0	F	NA	rambouillet	no	yes	no	10	0.068	0.061	0.076	8.52745	0.068	0.061	0.076	8.57023	0.068	0.06	0.076	8.56064	N	N	0
6..31	6	no	yes	no	0	1	0	F	NA	rambouillet	no	yes	no	10	0.124	0.126	0.352	25.0416	0.123	0.125	0.35	25	0.123	0.125	0.348	25.0105	N	N	0
6..32	6	no	yes	no	0	1	0	F	NA	rambouillet	no	yes	no	10	0.224	0.25	0.263	30.6572	0.222	0.25	0.263	30.7274	0.222	0.248	0.262	30.7176	N	N	0
6..33	6	no	yes	no	0	1	0	F	NA	rambouillet	no	yes	no	10	0.095	0.076	0.073	10.1498	0.095	0.076	0.073	10.2007	0.094	0.076	0.073	10.1972	N	N	0
6..34	6	no	yes	no	0	1	0	F	NA	rambouillet	no	yes	no	10	0.077	0.084	0.077	9.90017	0.077	0.085	0.077	9.99164	0.076	0.084	0.076	9.90348	N	N	0
6..35	6	no	yes	no	0	1	0	F	NA	rambouillet	no	yes	no	10	0.141	0.166	0.232	22.421	0.141	0.164	0.23	22.3662	0.141	0.165	0.228	22.4087	N	N	0
6..36	6	no	yes	no	0	1	0	F	NA	rambouillet	no	yes	no	11	0.139	0.089	0.097	13.8416	0.139	0.089	0.097	13.8652	0.139	0.089	0.097	13.9186	N	N	0
6..37	6	no	yes	no	0	1	0	F	NA	rambouillet	no	yes	no	11	0.074	0.073	0.063	8.94378	0.073	0.074	0.063	8.95904	0.074	0.073	0.063	8.99358	N	N	0
6..38	6	no	yes	no	0	1	0	F	NA	rambouillet	no	yes	no	11	2.243	2.245	2.359	291.61	2.237	2.24	2.361	291.724	2.235	2.236	2.354	292.291	P	N	1
6..39	6	no	yes	no	0	1	0	F	NA	rambouillet	no	yes	no	11	0.07	0.064	0.075	8.90119	0.07	0.064	0.075	8.91638	0.07	0.064	0.075	8.95075	N	N	0
6..40	6	no	yes	no	0	1	0	F	NA	rambouillet	no	yes	no	11	0.074	0.09	0.088	10.7325	0.074	0.09	0.088	10.7509	0.074	0.09	0.088	10.7923	N	N	0
6..41	6	no	yes	no	0	1	0	F	NA	rambouillet	no	yes	no	11	0.334	0.322	0.335	42.2061	0.334	0.322	0.334	42.2355	0.334	0.32	0.334	42.3126	N	N	0
6..42	6	no	yes	no	0	1	0	F	NA	rambouillet	no	yes	no	11	0.128	0.143	0.148	17.845	0.128	0.143	0.148	17.8754	0.128	0.143	0.147	17.9015	N	N	0
6..43	6	no	yes	no	0	1	0	F	NA	rambouillet	no	yes	no	11	0.075	0.079	0.07	9.54003	0.076	0.079	0.07	9.59898	0.076	0.079	0.07	9.63597	N	N	0
6..44	6	no	yes	no	0	1	0	F	NA	rambouillet	no	yes	no	11	0.384	0.357	0.353	46.5928	0.383	0.356	0.353	46.587	0.382	0.354	0.352	46.5953	N	N	0
6..45	6	no	yes	no	0	1	0	F	NA	rambouillet	no	yes	no	11	0.173	0.108	0.057	14.3952	0.172	0.107	0.057	14.3345	0.171	0.107	0.057	14.3469	N	N	0
6..46	6	no	yes	no	0	1	0	F	NA	rambouillet	no	yes	no	11	0.482	0.447	0.531	62.1806	0.482	0.447	0.532	62.3294	0.481	0.446	0.531	62.4411	P	N	1
6..47	6	no	yes	no	0	1	0	F	NA	rambouillet	no	yes	no	11	0.08	0.087	0.087	10.8177	0.08	0.087	0.087	10.8362	0.08	0.087	0.087	10.8779	N	N	0
6..48	6	no	yes	no	0	1	0	F	NA	rambouillet	no	yes	no	11	2.39	2.526	2.558	318.313	2.385	2.531	2.54	318.089	2.38	2.529	2.514	317.901	P	N	1
6..49	6	no	yes	no	0	1	0	F	NA	rambouillet	no	yes	no	11	0.069	0.067	0.075	8.98637	0.069	0.068	0.075	9.04437	0.069	0.067	0.075	9.0364	N	N	0
6..50	6	no	yes	no	0	1	0	F	NA	rambouillet	no	yes	no	11	0.173	0.223	0.188	24.8722	0.173	0.223	0.188	24.9147	0.173	0.222	0.187	24.9251	N	N	0
7..0068	7	yes	no	no	1	0	0	F	5	targhee	no	no	no	13	0.094	0.092	0.085	12.771	0.094	0.093	0.085	12.8121	0.094	0.093	0.085	12.8484	N	N	0
7..0034	7	yes	no	no	1	0	0	F	5	targhee	no	no	no	11	0.468	0.064	0.435	41.184	0.467	0.064	0.435	41.2116	0.465	0.064	0.434	41.242	N	N	0
7..0496	7	yes	no	no	1	0	0	F	4	targhee	no	no	no	13	0.125	0.13	0.093	16.3996	0.124	0.13	0.093	16.3448	0.123	0.13	0.094	16.3911	N	N	0
7..9950	7	yes	no	no	1	0	0	F	6	targhee	no	no	no	12	0.096	0.103	0.095	11.2171	0.096	0.102	0.094	11.1835	0.095	0.102	0.094	11.1452	N	N	0
7..0758	7	yes	no	no	1	0	0	F	3	targhee	no	no	no	12	0.122	0.09	0.077	11.0263	0.121	0.089	0.076	10.9537	0.121	0.089	0.076	10.9537	N	N	0
7..0936	7	yes	no	no	1	0	0	F	2	targhee	no	no	yes	12	0.08	0.085	0.076	9.19496	0.08	0.085	0.076	9.23018	0.08	0.085	0.076	9.23018	N	N	0
7..0069	7	yes	no	no	1	0	0	F	5	targhee	no	no	no	12	0.122	0.11	0.115	13.2392	0.122	0.11	0.115	13.2899	0.121	0.109	0.115	13.2133	N	N	0
7..0982	7	yes	no	no	1	0	0	F	2	targhee	no	no	yes	12	0.093	0.102	0.098	11.1789	0.092	0.102	0.097	11.1452	0.092	0.101	0.097	11.1069	N	N	0
7..0243	7	yes	no	no	1	0	0	F	5	targhee	no	no	no	11	0.085	0.089	0.094	11.414	0.085	0.089	0.094	11.4334	0.085	0.089	0.094	11.4775	N	N	0
7..0883	7	yes	no	no	1	0	0	F	2	targhee	no	no	yes	12	0.145	0.179	0.286	23.2736	0.146	0.178	0.284	23.2861	0.146	0.177	0.284	23.2478	N	N	0
7..0489	7	yes	no	no	1	0	0	F	4	targhee	no	no	no	12	0.084	0.105	0.084	10.4159	0.084	0.104	0.083	10.3792	0.083	0.104	0.083	10.3409	N	N	0
7..0320	7	yes	no	no	1	0	0	F	4	targhee	no	no	no	12	0.088	0.074	0.083	9.34758	0.087	0.073	0.082	9.26848	0.087	0.073	0.082	9.26848	N	N	0
7..0944	7	yes	no	no	1	0	0	F	2	targhee	no	no	yes	11	0.088	0.715	0.065	36.9676	0.088	0.104	0.065	10.9642	0.088	0.085	0.065	10.1927	N	N	0
7..0895	7	yes	no	no	1	0	0	F	2	targhee	no	no	yes	11	0.095	0.095	0.094	12.0954	0.094	0.095	0.094	12.0734	0.094	0.094	0.094	12.0771	N	N	0
7..0029	7	yes	no	no	1	0	0	F	5	targhee	no	no	no	12	0.199	0.187	0.131	19.7253	0.198	0.186	0.13	19.6859	0.197	0.186	0.13	19.6476	N	N	0
7..0832	7	yes	no	no	1	0	0	F	2	targhee	no	no	yes	12	0.093	0.082	0.086	9.95803	0.093	0.082	0.086	9.99617	0.092	0.082	0.086	9.95787	N	N	0
7..0185	7	yes	no	no	1	0	0	F	5	targhee	no	no	no	12	0.111	0.117	0.094	12.2854	0.111	0.116	0.094	12.2941	0.111	0.116	0.093	12.2558	N	N	0
7..0378	7	yes	no	no	1	0	0	F	4	targhee	no	no	no	11	0.102	0.103	0.096	12.8194	0.101	0.103	0.096	12.7986	0.101	0.103	0.096	12.848	N	N	0
7..0978	7	yes	no	no	1	0	0	F	2	targhee	no	no	yes	11	0.08	0.08	0.083	10.3492	0.08	0.08	0.083	10.3669	0.08	0.08	0.083	10.4069	N	N	0
7..0136	7	yes	no	no	1	0	0	F	5	targhee	no	no	no	11	0.115	0.115	0.101	14.0971	0.115	0.115	0.101	14.1212	0.115	0.115	0.101	14.1756	N	N	0
7..0362	7	yes	no	no	1	0	0	F	4	targhee	no	no	no	12	0.077	0.066	0.069	8.08852	0.077	0.065	0.069	8.08119	0.077	0.065	0.069	8.08119	N	N	0
7..0964	7	yes	no	no	1	0	0	F	2	targhee	no	no	yes	12	0.093	0.096	0.078	10.187	0.093	0.096	0.078	10.226	0.092	0.096	0.078	10.1877	N	N	0
7..0595	7	yes	no	no	1	0	0	F	3	targhee	no	no	no	12	0.248	0.122	0.287	25.0668	0.248	0.122	0.287	25.1628	0.247	0.122	0.287	25.1245	N	N	0
7..1038	7	yes	no	no	1	0	0	F	2	targhee	no	no	yes	12	0.092	0.09	0.063	9.34758	0.091	0.089	0.063	9.30678	0.09	0.088	0.062	9.19188	N	N	0
7..9904	7	yes	no	no	1	0	0	F	6	targhee	no	no	no	12	0.134	0.124	0.13	14.8035	0.133	0.125	0.13	14.8602	0.133	0.124	0.129	14.7836	N	N	0
7..1050	7	yes	no	no	1	0	0	F	2	targhee	no	no	yes	11	0.127	0.093	0.116	14.3101	0.126	0.093	0.116	14.2918	0.126	0.093	0.116	14.3469	N	N	0
7..0158	7	yes	no	no	1	0	0	F	5	targhee	no	no	no	12	0.176	0.238	0.196	23.2736	0.176	0.238	0.196	23.3627	0.176	0.237	0.195	23.2861	N	N	0
7..9744	7	yes	no	no	1	0	0	F	7	targhee	no	no	no	12	0.079	0.096	0.079	9.69096	0.079	0.095	0.077	9.61318	0.079	0.095	0.078	9.65147	N	N	0
7..0408	7	yes	no	no	1	0	0	F	4	targhee	no	no	no	12	0.217	0.179	0.168	21.5185	0.217	0.178	0.167	21.5243	0.216	0.178	0.167	21.486	N	N	0
7..0967	7	yes	no	no	1	0	0	F	2	targhee	no	no	yes	13	0.158	0.129	0.121	19.2271	0.158	0.129	0.121	19.2181	0.157	0.129	0.121	19.2253	N	N	0
7..0463	7	yes	no	no	1	0	0	F	4	targhee	no	no	no	12	0.825	0.626	0.795	85.6925	0.822	0.624	0.792	85.7143	0.819	0.622	0.792	85.5228	P	N	1
7..0658	7	yes	no	no	1	0	0	F	3	targhee	no	no	no	12	0.073	0.08	0.063	8.24113	0.073	0.079	0.063	8.23439	0.073	0.079	0.063	8.23439	N	N	0
7..1076	7	yes	no	no	1	0	0	F	2	targhee	no	no	yes	11	0.15	0.116	0.103	15.7155	0.149	0.116	0.103	15.6997	0.149	0.115	0.103	15.7173	N	N	0
7..0866	7	yes	no	no	1	0	0	F	2	targhee	no	no	yes	12	0.063	0.067	0.068	7.55437	0.062	0.067	0.068	7.545	0.062	0.067	0.068	7.545	N	N	0
7..0303	7	yes	no	no	1	0	0	F	4	targhee	no	no	no	12	0.108	0.096	0.106	11.8275	0.108	0.096	0.106	11.8728	0.107	0.095	0.106	11.7962	N	N	0
7..1055	7	yes	no	no	1	0	0	F	2	targhee	no	no	yes	11	0.085	0.087	0.101	11.6269	0.084	0.088	0.101	11.6468	0.084	0.088	0.101	11.6916	N	N	0
7..0427	7	yes	no	no	1	0	0	F	4	targhee	no	no	no	12	0.17	0.181	0.175	20.0687	0.168	0.181	0.174	20.0306	0.168	0.181	0.174	20.0306	N	N	0
7..0583	7	yes	no	no	1	0	0	F	3	targhee	no	no	no	11	0.101	0.096	0.099	12.6065	0.101	0.096	0.098	12.5853	0.101	0.096	0.098	12.6338	N	N	0
7..0801	7	yes	no	no	1	0	0	F	3	targhee	no	no	no	11	0.082	0.085	0.086	10.7751	0.081	0.085	0.086	10.7509	0.081	0.084	0.085	10.7066	N	N	0
7..0678	7	yes	no	no	1	0	0	F	3	targhee	no	no	no	12	0.103	0.114	0.082	11.4079	0.103	0.114	0.081	11.4133	0.102	0.113	0.081	11.3367	N	N	0
7..0137	7	yes	no	no	1	0	0	F	5	targhee	no	no	no	12	0.073	0.087	0.078	9.0805	0.072	0.087	0.078	9.07698	0.072	0.086	0.078	9.03868	N	N	0
7..0975	7	yes	no	no	1	0	0	F	2	targhee	no	no	yes	11	0.111	0.083	0.083	11.7973	0.111	0.083	0.083	11.8174	0.11	0.083	0.083	11.8201	N	N	0
7..0950	7	yes	no	no	1	0	0	F	2	targhee	no	no	yes	13	0.097	0.088	0.097	13.2893	0.097	0.088	0.098	13.3302	0.096	0.087	0.098	13.2735	N	N	0
7..0347	7	yes	no	no	1	0	0	F	4	targhee	no	no	no	12	0.126	0.104	0.117	13.2392	0.125	0.103	0.117	13.2133	0.125	0.103	0.117	13.2133	N	N	0
7..0475	7	yes	no	no	1	0	0	F	4	targhee	no	no	no	11	0.086	0.099	0.12	12.9898	0.087	0.099	0.119	13.0119	0.087	0.099	0.119	13.0621	N	N	0
7..9941	7	yes	no	no	1	0	0	F	6	targhee	no	no	no	11	0.143	0.179	0.181	21.4225	0.143	0.179	0.181	21.459	0.143	0.179	0.18	21.4989	N	N	0
7..0909	7	yes	no	no	1	0	0	F	2	targhee	no	no	yes	12	0.111	0.118	0.1	12.5525	0.111	0.118	0.099	12.5622	0.11	0.117	0.099	12.4856	N	N	0
7..0324	7	yes	no	no	1	0	0	F	4	targhee	no	no	no	12	0.126	0.083	0.078	10.95	0.126	0.082	0.078	10.9537	0.126	0.082	0.078	10.9537	N	N	0
7..1004	7	yes	no	no	1	0	0	F	2	targhee	no	no	yes	12	0.122	0.123	0.1	13.1629	0.122	0.122	0.1	13.175	0.121	0.122	0.099	13.0984	N	N	0
8..776	8	yes	no	no	1	0	0	M	6	targhee	NA	NA	NA	13	0.144	0.108	0.117	17.3893	0.143	0.109	0.117	17.3811	0.143	0.109	0.117	17.4303	N	N	0
8..0221	8	yes	no	no	1	0	0	M	2	targhee	NA	NA	NA	13	0.067	0.071	0.068	9.70782	0.067	0.071	0.068	9.70325	0.067	0.07	0.068	9.68351	N	N	0
8..214	8	yes	no	no	1	0	0	M	2	targhee	NA	NA	NA	14	0.069	0.081	0.073	9.66205	0.069	0.081	0.073	9.66623	0.069	0.081	0.073	9.67882	N	N	0
8..1668	8	yes	no	no	1	0	0	M	2	targhee	NA	NA	NA	14	0.109	0.122	0.122	15.2946	0.11	0.122	0.121	15.3013	0.11	0.121	0.121	15.2778	N	N	0
8..110	8	yes	no	no	1	0	0	M	4	targhee	NA	NA	NA	13	0.09	0.105	0.094	13.6192	0.089	0.105	0.093	13.5186	0.089	0.105	0.093	13.5569	N	N	0
8..1426	8	yes	no	no	1	0	0	M	3	targhee	NA	NA	NA	14	0.137	0.133	0.122	16.9844	0.137	0.133	0.122	16.9918	0.136	0.133	0.122	16.9705	N	N	0
8..2026	8	yes	no	no	1	0	0	M	4	targhee	NA	NA	NA	14	0.181	0.174	0.196	23.8735	0.181	0.174	0.195	23.8405	0.181	0.174	0.195	23.8715	N	N	0
8..385	8	yes	no	no	1	0	0	M	5	targhee	NA	NA	NA	14	0.105	0.1	0.109	13.6049	0.105	0.1	0.109	13.6107	0.104	0.1	0.109	13.5851	N	N	0
8..1439	8	yes	no	no	1	0	0	M	3	targhee	NA	NA	NA	14	0.094	0.086	0.09	11.6984	0.094	0.086	0.089	11.6602	0.093	0.086	0.089	11.6319	N	N	0
8..1446	8	yes	no	no	1	0	0	M	3	targhee	NA	NA	NA	14	0.106	0.125	0.138	15.9879	0.107	0.124	0.138	15.9948	0.107	0.125	0.138	16.059	N	N	0
8..1736	8	yes	no	no	1	0	0	F	4	targhee	no	no	no	14	0.167	0.13	0.156	19.6274	0.167	0.13	0.156	19.6359	0.166	0.13	0.156	19.6181	N	N	0
8..151	8	yes	no	no	1	0	0	F	7	targhee	no	no	no	15	0.199	0.205	0.169	20.8895	0.198	0.203	0.169	20.841	0.197	0.203	0.168	20.7982	N	N	0
8..2246	8	yes	no	no	1	0	0	F	2	targhee	no	no	yes	14	0.115	0.116	0.152	16.5945	0.115	0.116	0.15	16.515	0.115	0.116	0.152	16.6233	N	N	0
8..2254	8	yes	no	no	1	0	0	F	2	targhee	no	no	yes	15	1.297	1.084	1.448	139.592	1.294	1.077	1.446	139.561	1.291	1.08	1.442	139.619	P	N	1
8..2528	8	yes	no	no	1	0	0	F	2	targhee	no	no	yes	13	0.081	0.077	0.075	10.9802	0.082	0.077	0.075	11.0221	0.082	0.077	0.075	11.0534	N	N	0
8..2327	8	yes	no	no	1	0	0	F	2	targhee	no	no	yes	13	0.09	0.101	0.093	13.3836	0.09	0.101	0.093	13.3773	0.09	0.101	0.093	13.4152	N	N	0
8..1828	8	yes	no	no	1	0	0	F	3	targhee	no	no	no	15	0.086	0.083	0.138	11.1921	0.086	0.083	0.138	11.2249	0.085	0.082	0.137	11.1315	N	N	0
8..1696	8	yes	no	no	1	0	0	F	2	targhee	no	no	yes	13	0.154	0.099	0.093	16.3054	0.153	0.099	0.094	16.2977	0.153	0.099	0.094	16.3439	N	N	0
8..1077	8	yes	no	no	1	0	0	F	6	targhee	no	no	no	13	0.094	0.072	0.085	11.8285	0.095	0.072	0.085	11.87	0.095	0.071	0.085	11.8564	N	N	0
8..764	8	yes	no	no	1	0	0	F	5	targhee	no	no	no	13	0.075	0.081	0.075	10.886	0.075	0.081	0.075	10.8808	0.075	0.081	0.075	10.9117	N	N	0
8..2297	8	yes	no	no	1	0	0	F	3	targhee	no	no	no	14	0.091	0.08	0.091	11.3518	0.092	0.08	0.09	11.3567	0.091	0.079	0.091	11.3281	N	N	0
8..662	8	yes	no	no	1	0	0	F	5	targhee	no	no	no	13	0.109	0.116	0.104	15.5042	0.109	0.117	0.104	15.544	0.108	0.117	0.104	15.5409	N	N	0
8..1700	8	yes	no	no	1	0	0	F	4	targhee	no	no	no	13	0.074	0.075	0.07	10.3205	0.075	0.075	0.07	10.3627	0.075	0.075	0.07	10.3921	N	N	0
8..2595	8	yes	no	no	1	0	0	F	2	targhee	no	no	yes	13	0.082	0.097	0.1	13.148	0.083	0.097	0.1	13.1889	0.082	0.097	0.1	13.179	N	N	0
8..745	8	yes	no	no	1	0	0	F	5	targhee	no	no	no	15	0.098	0.093	0.085	10.062	0.097	0.092	0.084	9.98172	0.096	0.092	0.084	9.95972	N	N	0
8..933	8	yes	no	no	1	0	0	F	5	targhee	no	no	no	13	0.085	0.082	0.177	16.2111	0.085	0.082	0.177	16.2035	0.085	0.082	0.176	16.2022	N	N	0
8..2059	8	yes	no	no	1	0	0	F	3	targhee	no	no	no	14	0.14	0.083	0.091	13.6049	0.14	0.084	0.091	13.6541	0.14	0.083	0.091	13.6285	N	N	0
8..2104	8	yes	no	no	1	0	0	F	3	targhee	no	no	no	13	0.113	0.096	0.134	16.164	0.115	0.097	0.135	16.3448	0.115	0.097	0.135	16.3911	N	N	0
8..2908	8	yes	no	no	1	0	0	F	3	targhee	no	no	no	14	0.11	0.093	0.103	13.2582	0.11	0.094	0.102	13.264	0.111	0.093	0.102	13.2812	N	N	0
8..345	8	yes	no	no	1	0	0	F	7	targhee	no	no	no	14	0.104	0.099	0.111	13.6049	0.104	0.099	0.111	13.6107	0.105	0.099	0.111	13.6719	N	N	0
8..1813	8	yes	no	no	1	0	0	F	3	targhee	no	no	no	13	0.153	0.106	0.14	18.803	0.152	0.106	0.141	18.7942	0.152	0.106	0.14	18.8002	N	N	0
8..1957	8	yes	no	no	1	0	0	F	3	targhee	no	no	no	13	0.132	0.118	0.096	16.3054	0.133	0.119	0.096	16.3919	0.133	0.119	0.096	16.4384	N	N	0
8..2351	8	yes	no	no	1	0	0	F	2	targhee	no	no	yes	13	0.096	0.078	0.084	12.1583	0.097	0.078	0.084	12.1997	0.097	0.078	0.084	12.2343	N	N	0
8..1285	8	yes	no	no	1	0	0	F	4	targhee	no	no	no	13	0.784	1.437	1.439	172.479	0.784	1.431	1.44	172.162	0.783	1.424	1.431	171.847	P	N	1
8..1890	8	yes	no	no	1	0	0	F	3	targhee	no	no	no	14	0.102	0.104	0.097	13.1282	0.102	0.105	0.097	13.1773	0.101	0.104	0.097	13.1076	N	N	0
8..925	8	yes	no	no	1	0	0	F	4	targhee	no	no	no	14	0.087	0.089	0.089	11.4818	0.087	0.089	0.089	11.4868	0.087	0.089	0.09	11.5451	N	N	0
8..864	8	yes	no	no	1	0	0	F	4	targhee	no	no	no	13	0.085	0.078	0.08	11.4515	0.085	0.078	0.079	11.399	0.085	0.078	0.079	11.4313	N	N	0
8..2923	8	yes	no	no	1	0	0	F	3	targhee	no	no	no	13	0.078	0.097	0.087	12.3468	0.078	0.098	0.087	12.3881	0.078	0.097	0.087	12.376	N	N	0
8..2569	8	yes	no	no	1	0	0	F	2	targhee	no	no	yes	14	0.071	0.076	0.073	9.53206	0.071	0.076	0.073	9.53619	0.071	0.076	0.073	9.54861	N	N	0
8..2054	8	yes	no	no	1	0	0	F	3	targhee	no	no	no	14	0.075	0.078	0.084	10.2686	0.076	0.078	0.084	10.3164	0.075	0.078	0.084	10.2865	N	N	0
8..1674	8	yes	no	no	1	0	0	F	2	targhee	no	no	yes	14	0.081	0.086	0.081	10.7452	0.081	0.086	0.081	10.7499	0.08	0.086	0.081	10.7205	N	N	0
8..534	8	yes	no	no	1	0	0	F	4	targhee	no	no	no	13	0.073	0.096	0.088	12.1112	0.073	0.096	0.086	12.0113	0.073	0.096	0.086	12.0453	N	N	0
8..1185	8	yes	no	no	1	0	0	F	4	targhee	no	no	no	14	0.158	0.153	0.172	20.9272	0.158	0.153	0.172	20.9363	0.158	0.153	0.172	20.9635	N	N	0
8..2490	8	yes	no	no	1	0	0	F	2	targhee	no	no	yes	14	0.113	0.102	0.086	13.0416	0.113	0.102	0.086	13.0472	0.113	0.101	0.086	13.0208	N	N	0
8..2379	8	yes	no	no	1	0	0	F	2	targhee	no	no	yes	14	0.102	0.132	0.107	14.7747	0.102	0.132	0.107	14.7811	0.102	0.132	0.107	14.8003	N	N	0
8..1462	8	yes	no	no	1	0	0	F	4	targhee	no	no	no	14	0.103	0.113	0.11	14.1248	0.103	0.113	0.11	14.1309	0.103	0.113	0.11	14.1493	N	N	0
8..2430	8	yes	no	no	1	0	0	F	2	targhee	no	no	yes	13	0.081	0.085	0.083	11.7342	0.082	0.085	0.083	11.7758	0.081	0.085	0.083	11.7619	N	N	0
8..1911	8	yes	no	no	1	0	0	F	3	targhee	no	no	no	13	0.102	0.077	0.071	11.7813	0.103	0.077	0.071	11.8229	0.102	0.077	0.071	11.8092	N	N	0
8..2154	8	yes	no	no	1	0	0	F	3	targhee	no	no	no	13	0.117	0.102	0.113	15.6456	0.117	0.102	0.114	15.6854	0.117	0.102	0.114	15.7298	N	N	0
8..1804	8	yes	no	no	1	0	0	F	3	targhee	no	no	no	13	0.103	0.086	0.077	12.5353	0.104	0.086	0.077	12.5765	0.104	0.086	0.076	12.565	N	N	0
8..2486	8	yes	no	no	1	0	0	F	2	targhee	no	no	yes	14	0.222	0.253	0.33	34.8787	0.222	0.254	0.329	34.8938	0.221	0.254	0.329	34.8958	N	N	0
8..1670	8	yes	no	no	1	0	0	F	2	targhee	no	no	yes	14	0.086	0.091	0.092	11.6551	0.086	0.091	0.092	11.6602	0.086	0.091	0.091	11.6319	N	N	0
8..2292	8	yes	no	no	1	0	0	F	3	targhee	no	no	no	13	0.082	0.117	0.114	14.7502	0.081	0.117	0.114	14.6962	0.081	0.117	0.114	14.7378	N	N	0
8..2034	8	yes	no	no	1	0	0	F	3	targhee	no	no	no	14	0.075	0.075	0.074	9.70537	0.075	0.075	0.073	9.66623	0.075	0.075	0.074	9.72222	N	N	0
8..2385	8	yes	no	no	1	0	0	F	2	targhee	no	no	yes	14	0.102	0.112	0.205	18.1542	0.102	0.111	0.205	18.1188	0.102	0.111	0.205	18.1424	N	N	0
8..2367	8	yes	no	no	1	0	0	F	2	targhee	no	no	yes	14	0.075	0.073	0.08	9.87868	0.074	0.073	0.08	9.83962	0.074	0.073	0.08	9.85243	N	N	0
8..65	8	yes	no	no	1	0	0	F	7	targhee	no	no	no	14	0.081	0.086	0.081	10.7452	0.081	0.086	0.08	10.7065	0.081	0.086	0.08	10.7205	N	N	0
8..1172	8	yes	no	no	1	0	0	F	6	targhee	no	no	no	13	0.079	0.079	0.086	11.4986	0.079	0.08	0.086	11.5403	0.079	0.079	0.086	11.5257	N	N	0
8..1858	8	yes	no	no	1	0	0	F	3	targhee	no	no	no	14	0.074	0.071	0.067	9.18544	0.074	0.071	0.067	9.18942	0.074	0.071	0.067	9.20139	N	N	0
8..1109	8	yes	no	no	1	0	0	F	4	targhee	no	no	no	14	0.083	0.105	0.097	12.3484	0.083	0.105	0.097	12.3537	0.083	0.105	0.097	12.3698	N	N	0
9..0615	9	no	no	no	0	0	0	F	NA	targhee	no	no	no	15	0.399	0.563	0.402	49.7266	0.398	0.558	0.399	49.543	0.397	0.556	0.399	49.5057	N	N	0
9..1580	9	no	no	no	0	0	0	F	NA	targhee	no	no	no	15	0.106	0.105	0.104	11.4838	0.105	0.103	0.104	11.4077	0.104	0.103	0.103	11.3512	N	N	0
9..0693	9	no	no	no	0	0	0	F	NA	targhee	no	no	no	15	0.333	0.397	0.331	38.6803	0.332	0.395	0.332	38.7203	0.331	0.393	0.332	38.6672	N	N	0
9..8684	9	no	no	no	0	0	0	F	NA	targhee	no	no	no	15	1.392	1.437	1.33	151.622	1.384	1.43	1.324	151.298	1.378	1.424	1.317	150.824	P	N	1
9..22102	9	no	no	no	0	0	0	F	2	targhee	no	no	yes	15	0.085	0.084	0.085	9.25993	0.085	0.084	0.085	9.28702	0.085	0.084	0.084	9.26401	N	N	0
9..109	9	no	no	no	0	0	0	F	7	targhee	no	no	no	15	0.087	0.084	0.08	9.15057	0.087	0.084	0.079	9.14077	0.087	0.084	0.079	9.15416	N	N	0
9..2013	9	no	no	no	0	0	0	F	4	targhee	no	no	no	15	0.104	0.11	0.097	11.338	0.103	0.11	0.097	11.3346	0.103	0.11	0.097	11.3512	N	N	0
9..8M3	9	no	no	no	0	0	0	F	7	targhee	no	no	no	15	0.132	0.125	0.111	13.416	0.131	0.124	0.111	13.3821	0.131	0.124	0.11	13.3651	N	N	0
9..23206	9	no	no	no	0	0	0	F	1	targhee	no	no	NA	15	0.082	0.085	0.086	9.22348	0.082	0.084	0.085	9.17733	0.081	0.084	0.085	9.15416	N	N	0
9..23114	9	no	no	no	0	0	0	F	1	targhee	no	no	NA	15	0.102	0.092	0.083	10.0984	0.101	0.091	0.081	9.98172	0.101	0.091	0.082	10.033	N	N	0
9..23105	9	no	no	no	0	0	0	F	1	targhee	no	no	NA	15	0.071	0.078	0.075	8.16624	0.071	0.078	0.074	8.15356	0.071	0.078	0.074	8.16551	N	N	0
9..210018	9	no	no	no	0	0	0	F	3	targhee	no	no	no	15	0.091	0.103	0.095	10.5359	0.09	0.104	0.095	10.5667	0.091	0.103	0.095	10.5822	N	N	0
9..23106	9	no	no	no	0	0	0	F	1	targhee	no	no	NA	15	0.301	0.35	0.306	34.8888	0.301	0.349	0.305	34.9177	0.299	0.349	0.304	34.859	N	N	0
10..1	10	no	yes	no	0	1	0	F	7	targhee-rambouillet	no	no	no	15	0.107	0.126	0.106	12.3587	0.106	0.126	0.106	12.3583	0.106	0.125	0.105	12.3032	N	N	0
10..2	10	no	yes	no	0	1	0	F	7	targhee-rambouillet	no	no	no	15	0.109	0.134	0.121	13.2701	0.109	0.133	0.12	13.2358	0.109	0.132	0.12	13.2186	N	N	0
10..3	10	no	yes	no	0	1	0	F	5	targhee-rambouillet	no	no	no	15	0.17	0.076	0.072	11.5931	0.169	0.076	0.072	11.5905	0.169	0.075	0.072	11.5709	N	N	0
10..7939	10	no	yes	no	0	1	0	M	NA	targhee-rambouillet	no	no	NA	15	1.99	1.909	2.098	218.629	1.989	1.9	2.091	218.647	1.984	1.891	2.083	218.162	P	N	1
10..5	10	no	yes	no	0	1	0	F	6	targhee-rambouillet	no	no	no	15	0.093	0.089	0.102	10.3536	0.093	0.089	0.102	10.3839	0.093	0.088	0.102	10.3625	N	N	0
10..6	10	no	yes	no	0	1	0	F	7	targhee-rambouillet	no	no	no	15	0.136	0.111	0.115	13.1972	0.136	0.11	0.114	13.1627	0.135	0.11	0.114	13.1454	N	N	0
10..7	10	no	yes	no	0	1	0	F	2	targhee-rambouillet	no	no	yes	15	0.094	0.086	0.084	9.6245	0.093	0.085	0.084	9.57952	0.094	0.085	0.083	9.59356	N	N	0
10..8	10	no	yes	no	0	1	0	F	7	targhee-rambouillet	no	no	no	15	0.082	0.081	0.082	8.93183	0.082	0.081	0.082	8.95795	0.082	0.081	0.082	8.97107	N	N	0
10..9	10	no	yes	no	0	1	0	F	1	targhee-rambouillet	no	no	NA	15	0.062	0.064	0.076	7.3642	0.062	0.064	0.076	7.38574	0.062	0.064	0.076	7.39656	N	N	0
10..10	10	no	yes	no	0	1	0	F	5	targhee-rambouillet	no	no	no	15	0.157	0.092	0.085	12.1764	0.156	0.091	0.084	12.1024	0.156	0.091	0.084	12.1201	N	N	0
10..11	10	no	yes	no	0	1	0	F	4	targhee-rambouillet	no	no	no	15	0.133	0.108	0.115	12.9785	0.132	0.108	0.115	12.9799	0.132	0.108	0.115	12.9989	N	N	0
10..12	10	no	yes	no	0	1	0	F	4	targhee-rambouillet	no	no	no	15	0.09	0.056	0.097	8.85891	0.09	0.056	0.096	8.84826	0.09	0.056	0.096	8.86122	N	N	0
10..13	10	no	yes	no	0	1	0	F	1	targhee-rambouillet	no	no	NA	15	0.67	0.721	0.603	72.6941	0.668	0.719	0.608	72.9433	0.666	0.716	0.606	72.7938	P	N	1
10..14	10	no	yes	no	0	1	0	F	1	targhee-rambouillet	no	no	NA	16	0.185	0.208	0.097	19.6787	0.184	0.208	0.098	19.6866	0.185	0.208	0.098	19.7904	N	N	0
10..15	10	no	yes	no	0	1	0	F	3	targhee-rambouillet	no	no	no	16	0.107	0.103	0.111	12.8916	0.107	0.103	0.112	12.9369	0.107	0.103	0.111	12.9383	N	N	0
10..16	10	no	yes	no	0	1	0	F	2	targhee-rambouillet	no	no	yes	16	0.435	0.398	0.319	46.2651	0.432	0.395	0.319	46.0426	0.432	0.393	0.319	46.1104	N	N	0
10..17	10	no	yes	no	0	1	0	F	1	targhee-rambouillet	no	no	NA	16	0.129	0.095	0.11	13.4137	0.128	0.095	0.11	13.3789	0.128	0.095	0.11	13.422	N	N	0
10..18	10	no	yes	no	0	1	0	F	1	targhee-rambouillet	no	no	NA	16	0.129	0.122	0.12	14.8996	0.129	0.122	0.121	14.9458	0.129	0.122	0.12	14.9536	N	N	0
10..19	10	no	yes	no	0	1	0	F	2	targhee-rambouillet	no	no	yes	16	0.101	0.12	0.122	13.7751	0.101	0.121	0.122	13.8208	0.1	0.121	0.122	13.8251	N	N	0
10..20	10	no	yes	no	0	1	0	F	5	targhee-rambouillet	no	no	no	16	0.203	0.179	0.139	20.9237	0.203	0.178	0.138	20.8517	0.202	0.178	0.138	20.8787	N	N	0
10..21	10	no	yes	no	0	1	0	F	6	targhee-rambouillet	no	no	no	16	0.101	0.1	0.083	11.4056	0.101	0.1	0.083	11.4102	0.101	0.1	0.083	11.447	N	N	0
10..22	10	no	yes	no	0	1	0	F	5	targhee-rambouillet	no	no	no	16	0.075	0.079	0.078	9.31727	0.075	0.08	0.079	9.40137	0.075	0.08	0.079	9.43168	N	N	0
10..23	10	no	yes	no	0	1	0	F	5	targhee-rambouillet	no	no	no	16	2.158	2.053	2.256	259.719	2.155	2.042	2.251	259.06	2.147	2.037	2.244	259.089	P	N	1
10..24	10	no	yes	no	0	1	0	F	5	targhee-rambouillet	no	no	no	16	0.284	0.325	0.269	35.261	0.283	0.324	0.269	35.1949	0.282	0.323	0.268	35.1874	N	N	0
10..25	10	no	yes	no	0	1	0	F	7	targhee-rambouillet	no	no	no	16	0.515	0.383	0.329	60.8747	0.521	0.381	0.334	60.8255	0.516	0.379	0.334	60.7413	P	Y	1
10..26	10	no	yes	no	0	1	0	F	1	targhee-rambouillet	no	no	NA	16	0.079	0.078	0.08	9.51807	0.079	0.078	0.08	9.5219	0.079	0.078	0.08	9.5526	N	N	0
10..27	10	no	yes	no	0	1	0	F	6	targhee-rambouillet	no	no	no	16	0.119	0.122	0.142	15.3815	0.119	0.123	0.142	15.4279	0.119	0.123	0.142	15.4776	N	N	0
10..28	10	no	yes	no	0	1	0	F	7	targhee-rambouillet	no	no	no	16	0.16	0.108	0.119	15.5422	0.158	0.108	0.119	15.4681	0.158	0.108	0.118	15.4776	N	N	0
10..29	10	no	yes	no	0	1	0	F	8	targhee-rambouillet	no	no	no	16	0.227	0.208	0.254	27.6707	0.227	0.208	0.254	27.6818	0.227	0.208	0.253	27.7308	N	N	0
10..30	10	no	yes	no	0	1	0	F	2	targhee-rambouillet	no	no	yes	16	0.084	0.086	0.085	10.241	0.084	0.086	0.086	10.2853	0.084	0.086	0.086	10.3184	N	N	0
10..31	10	no	yes	no	0	1	0	F	2	targhee-rambouillet	no	no	yes	16	0.104	0.103	0.107	12.6104	0.104	0.104	0.107	12.6557	0.104	0.104	0.107	12.6965	N	N	0
10..32	10	no	yes	no	0	1	0	F	1	targhee-rambouillet	no	no	NA	16	0.177	0.152	0.167	19.9197	0.176	0.152	0.168	19.9277	0.175	0.152	0.168	19.9516	N	N	0
10..33	10	no	yes	no	0	1	0	F	3	targhee-rambouillet	no	no	no	16	0.12	0.108	0.095	12.9719	0.12	0.108	0.096	13.0173	0.12	0.109	0.096	13.0996	N	N	0
10..34	10	no	yes	no	0	1	0	F	5	targhee-rambouillet	no	no	no	16	0.077	0.081	0.07	9.15663	0.077	0.081	0.07	9.16031	0.077	0.081	0.07	9.18984	N	N	0
10..35	10	no	yes	no	0	1	0	F	3	targhee-rambouillet	no	no	no	16	0.098	0.089	0.126	12.5703	0.098	0.089	0.126	12.5753	0.098	0.089	0.126	12.6159	N	N	0
10..36	10	no	yes	no	0	1	0	F	4	targhee-rambouillet	no	no	no	16	0.112	0.105	0.089	12.2892	0.111	0.106	0.09	12.3343	0.111	0.105	0.089	12.2934	N	N	0
10..37	10	no	yes	no	0	1	0	F	1	targhee-rambouillet	no	no	NA	16	0.118	0.117	0.117	14.1365	0.119	0.118	0.118	14.2628	0.119	0.117	0.117	14.2281	N	N	0
10..38	10	no	yes	no	0	1	0	F	7	targhee-rambouillet	no	no	no	16	1.244	1.138	1.128	140.964	1.253	1.139	1.13	141.503	1.24	1.132	1.127	141.032	P	N	1
10..39	10	no	yes	no	0	1	0	F	7	targhee-rambouillet	no	no	no	16	1.767	1.81	2.028	225.1	1.771	1.822	2.062	227.2	1.775	1.816	2.047	227.247	P	N	1
10..40	10	no	yes	no	0	1	0	F	6	targhee-rambouillet	no	no	no	16	0.233	0.178	0.156	22.7711	0.232	0.178	0.157	22.7802	0.231	0.178	0.156	22.7731	N	N	0
10..41	10	no	yes	no	0	1	0	F	6	targhee-rambouillet	no	no	no	16	0.202	0.15	0.17	20.9639	0.201	0.15	0.17	20.9321	0.2	0.15	0.17	20.9593	N	N	0
10..42	10	no	yes	no	0	1	0	F	4	targhee-rambouillet	no	no	no	16	0.124	0.117	0.121	14.5382	0.124	0.117	0.121	14.544	0.125	0.117	0.121	14.6312	N	N	0
10..43	10	no	yes	no	0	1	0	F	2	targhee-rambouillet	no	no	yes	16	0.418	0.377	0.381	47.2289	0.415	0.382	0.384	47.4488	0.414	0.381	0.384	47.5212	N	N	0
10..44	10	no	yes	no	0	1	0	F	3	targhee-rambouillet	no	no	no	17	0.179	0.15	0.146	17.3231	0.18	0.151	0.146	17.447	0.18	0.15	0.147	17.4982	N	N	0
10..45	10	no	yes	no	0	1	0	F	3	targhee-rambouillet	no	no	no	17	0.114	0.112	0.121	12.655	0.115	0.113	0.121	12.7652	0.115	0.113	0.121	12.8026	N	N	0
10..46	10	no	yes	no	0	1	0	F	2	targhee-rambouillet	no	no	yes	17	0.13	0.113	0.091	12.1809	0.13	0.113	0.092	12.2531	0.13	0.113	0.092	12.2891	N	N	0
10..47	10	no	yes	no	0	1	0	F	4	targhee-rambouillet	no	no	no	17	0.123	0.116	0.121	13.1291	0.123	0.116	0.121	13.1675	0.123	0.116	0.121	13.2062	N	N	0
10..48	10	no	yes	no	0	1	0	F	4	targhee-rambouillet	no	no	no	17	1.858	1.77	1.792	197.666	1.856	1.781	1.788	198.427	1.851	1.774	1.791	198.679	P	N	1
10..49	10	no	yes	no	0	1	0	F	2	targhee-rambouillet	no	no	yes	17	0.107	0.111	0.091	11.2691	0.107	0.111	0.092	11.3387	0.107	0.11	0.092	11.3353	N	N	0
10..50	10	no	yes	no	0	1	0	F	3	targhee-rambouillet	no	no	no	17	0.128	0.118	0.104	12.7644	0.129	0.119	0.104	12.8749	0.129	0.119	0.104	12.9127	N	N	0
11..4444	11	no	yes	no	0	1	0	F	NA	targhee	NA	NA	NA	18	0.115	0.106	0.129	15.1515	0.115	0.105	0.128	15.0454	0.115	0.106	0.128	15.0886	N	N	0
11..2	11	no	yes	no	0	1	0	F	3	targhee	no	no	no	18	0.108	0.094	0.094	12.8139	0.108	0.094	0.094	12.7972	0.108	0.094	0.094	12.7972	N	N	0
11..3	11	no	yes	no	0	1	0	F	4	targhee	no	no	no	18	0.131	0.077	0.083	12.5974	0.131	0.077	0.083	12.5811	0.131	0.077	0.083	12.5811	N	N	0
11..3216	11	no	yes	no	0	1	0	F	5	targhee	no	no	no	18	0.088	0.111	0.099	12.9004	0.087	0.109	0.098	12.7108	0.087	0.11	0.098	12.754	N	N	0
11..5021	11	no	yes	no	0	1	0	F	3	targhee	no	no	no	18	0.936	0.875	1.031	123.03	0.93	0.869	1.047	123.044	0.927	0.874	1.046	123.087	P	N	1
11..5004	11	no	yes	no	0	1	0	F	4	targhee	no	no	no	18	0.14	0.156	0.124	18.1818	0.14	0.157	0.126	18.2879	0.14	0.157	0.126	18.2879	N	N	0
11..4964	11	no	yes	no	0	1	0	F	4	targhee	no	no	no	18	0.1	0.094	0.096	12.5541	0.1	0.095	0.096	12.5811	0.1	0.095	0.096	12.5811	N	N	0
11..5042	11	no	yes	no	0	1	0	F	5	targhee	no	no	no	18	0.229	0.275	0.255	32.8571	0.229	0.273	0.256	32.7713	0.228	0.272	0.255	32.6416	N	N	0
11..9	11	no	yes	no	0	1	0	F	5	targhee	no	no	no	18	0.128	0.124	0.103	15.368	0.128	0.125	0.103	15.3913	0.129	0.126	0.103	15.4777	N	N	0
11..10	11	no	yes	no	0	1	0	F	3	targhee	no	no	no	18	0.138	0.125	0.131	17.0563	0.138	0.125	0.131	17.0342	0.138	0.125	0.131	17.0342	N	N	0
11..1294	11	no	yes	no	0	1	0	F	2	targhee	no	no	yes	17	0.841	0.824	0.818	90.5543	0.84	0.821	0.814	90.5267	0.84	0.818	0.814	90.6823	P	N	1
11..4976	11	no	yes	no	0	1	0	F	4	targhee	no	no	no	17	0.467	0.471	0.398	48.7236	0.468	0.469	0.399	48.8661	0.467	0.468	0.399	48.9362	N	N	0
11..4935	11	no	yes	no	0	1	0	F	3	targhee	no	no	no	18	0.096	0.091	0.088	11.9048	0.096	0.091	0.088	11.8893	0.096	0.092	0.088	11.9326	N	N	0
11..0453	11	no	yes	no	0	1	0	F	4	targhee	no	no	no	17	0.188	0.193	0.265	23.5594	0.188	0.193	0.267	23.7015	0.187	0.192	0.266	23.661	N	N	0
11..1452	11	no	yes	no	0	1	0	F	5	targhee	no	no	no	17	0.284	0.264	0.295	30.744	0.282	0.263	0.293	30.6511	0.282	0.263	0.292	30.7043	N	N	0
11..7829	11	no	yes	no	0	1	0	F	6	targhee	no	no	no	17	1.08	1.078	1.006	115.39	1.082	1.075	1.012	115.911	1.082	1.076	1.01	116.214	P	N	1
11..17	11	no	yes	no	0	1	0	F	5	targhee	no	no	no	17	0.093	0.078	0.072	8.86214	0.092	0.078	0.072	8.8515	0.092	0.077	0.072	8.84079	N	N	0
11..0393	11	no	yes	no	0	1	0	F	4	targhee	no	no	no	18	0.161	0.206	0.246	26.5368	0.161	0.205	0.245	26.4159	0.162	0.206	0.242	26.3727	N	N	0
11..5046	11	no	yes	no	0	1	0	F	5	targhee	no	no	no	17	0.114	0.121	0.115	12.7644	0.114	0.121	0.115	12.8018	0.114	0.121	0.115	12.8393	N	N	0
11..0089	11	no	yes	no	0	1	0	F	6	targhee	no	no	no	17	0.111	0.095	0.085	10.6127	0.111	0.095	0.085	10.6437	0.11	0.095	0.085	10.6383	N	N	0
11..5000	11	no	yes	no	0	1	0	F	3	targhee	no	no	no	18	0.076	0.077	0.086	10.3463	0.076	0.077	0.086	10.3329	0.076	0.077	0.086	10.3329	N	N	0
11..8208	11	no	yes	no	0	1	0	F	3	targhee	no	no	no	18	0.103	0.102	0.091	12.8139	0.104	0.102	0.09	12.7972	0.104	0.102	0.09	12.7972	N	N	0
11..23	11	no	yes	no	0	1	0	F	4	targhee	no	no	no	18	0.099	0.09	0.076	11.4719	0.099	0.09	0.077	11.5002	0.099	0.09	0.077	11.5002	N	N	0
11..24	11	no	yes	no	0	1	0	F	4	targhee	no	no	no	18	0.281	0.285	0.269	36.1472	0.281	0.285	0.269	36.1003	0.28	0.286	0.269	36.1003	N	N	0
11..4977	11	no	yes	no	0	1	0	F	3	targhee	no	no	no	18	0.171	0.149	0.136	19.7403	0.172	0.151	0.136	19.8444	0.171	0.151	0.136	19.8011	N	N	0
11..26	11	no	yes	no	0	1	0	F	5	targhee	no	no	no	18	0.27	0.228	0.258	32.7273	0.27	0.225	0.259	32.5984	0.27	0.225	0.26	32.6416	N	N	0
11..4937	11	no	yes	no	0	1	0	F	3	targhee	no	no	no	18	0.106	0.092	0.091	12.5108	0.106	0.092	0.09	12.4514	0.106	0.092	0.091	12.4946	N	N	0
11..0234	11	no	yes	no	0	1	0	F	5	targhee	no	no	no	17	0.118	0.107	0.109	12.1809	0.118	0.107	0.109	12.2165	0.118	0.107	0.109	12.2524	N	N	0
11..7386	11	no	yes	no	0	1	0	F	2	targhee	no	no	yes	18	0.086	0.09	0.086	11.342	0.086	0.091	0.086	11.3705	0.086	0.091	0.086	11.3705	N	N	0
11..439	11	no	yes	no	0	1	0	F	4	targhee	no	no	no	18	0.12	0.114	0.103	14.5887	0.121	0.114	0.103	14.6131	0.121	0.114	0.103	14.6131	N	N	0
11..3582	11	no	yes	no	0	1	0	F	5	targhee	no	no	no	17	0.075	0.081	0.088	8.89861	0.076	0.081	0.088	8.96123	0.076	0.081	0.088	8.98753	N	N	0
11..32	11	no	yes	no	0	1	0	F	3	targhee	no	no	no	17	0.157	0.183	0.176	18.8184	0.157	0.183	0.176	18.8734	0.157	0.183	0.176	18.9288	N	N	0
11..5058	11	no	yes	no	0	1	0	F	4	targhee	no	no	no	17	0.291	0.169	0.284	27.1335	0.292	0.169	0.284	27.2495	0.291	0.169	0.283	27.2561	N	N	0
11..22324	11	no	yes	no	0	1	0	F	2	targhee	no	no	yes	17	0.083	0.085	0.083	9.1539	0.083	0.086	0.083	9.21726	0.083	0.085	0.083	9.20763	N	N	0
11..35	11	no	yes	no	0	1	0	F	5	targhee	no	no	no	17	0.183	0.238	0.215	23.1947	0.183	0.238	0.217	23.3358	0.183	0.238	0.217	23.4043	N	N	0
11..36	11	no	yes	no	0	1	0	F	5	targhee	no	no	no	17	0.078	0.074	0.082	8.53392	0.078	0.074	0.082	8.55889	0.078	0.074	0.082	8.58401	N	N	0
11..37	11	no	yes	no	0	1	0	F	5	targhee	no	no	no	17	1.406	1.607	1.412	161.379	1.401	1.596	1.416	161.412	1.407	1.59	1.422	162.106	P	N	1
11..38	11	no	yes	no	0	1	0	F	4	targhee	no	no	no	17	0.073	0.075	0.079	8.27863	0.072	0.075	0.08	8.30285	0.072	0.075	0.08	8.32722	N	N	0
11..0396	11	no	yes	no	0	1	0	F	3	targhee	no	no	no	17	0.112	0.099	0.1	11.3421	0.112	0.099	0.1	11.3753	0.112	0.099	0.1	11.4087	N	N	0
11..8218	11	no	yes	no	0	1	0	F	2	targhee	no	no	yes	17	0.189	0.113	0.12	15.3902	0.188	0.112	0.12	15.3621	0.187	0.112	0.12	15.3705	N	N	0
11..41	11	no	yes	no	0	1	0	F	5	targhee	no	no	no	18	0.176	0.172	0.192	23.3766	0.177	0.172	0.192	23.3895	0.177	0.172	0.192	23.3895	N	N	0
11..42	11	no	yes	no	0	1	0	F	6	targhee	no	no	no	17	0.1	0.087	0.096	10.3209	0.1	0.087	0.097	10.3877	0.1	0.087	0.097	10.4182	N	N	0
11..091	11	no	yes	no	0	1	0	F	4	targhee	no	no	no	17	0.084	0.079	0.086	9.08096	0.084	0.079	0.086	9.10753	0.084	0.079	0.086	9.13426	N	N	0
11..44	11	no	yes	no	0	1	0	F	4	targhee	no	no	no	17	0.245	0.216	0.29	27.3888	0.244	0.216	0.289	27.3958	0.243	0.215	0.288	27.3661	N	N	0
11..45	11	no	yes	no	0	1	0	F	6	targhee	no	no	no	18	0.07	0.073	0.071	9.26407	0.07	0.073	0.071	9.25205	0.07	0.073	0.071	9.25205	N	N	0
11..46	11	no	yes	no	0	1	0	F	4	targhee	no	no	no	18	0.106	0.105	0.063	11.8615	0.106	0.105	0.062	11.8029	0.107	0.106	0.062	11.8893	N	N	0
11..5015	11	no	yes	no	0	1	0	F	4	targhee	no	no	no	18	2.33	2.193	2.187	290.476	2.328	2.183	2.18	289.278	2.323	2.183	2.17	288.629	P	N	1
11..48	11	no	yes	no	0	1	0	F	3	targhee	no	no	no	18	0.16	0.11	0.103	16.1472	0.16	0.11	0.103	16.1262	0.16	0.11	0.103	16.1262	N	N	0
11..49	11	no	yes	no	0	1	0	F	5	targhee	no	no	no	17	0.079	0.09	0.1	9.81036	0.08	0.091	0.1	9.91222	0.08	0.09	0.1	9.90462	N	N	0
11..50	11	no	yes	no	0	1	0	F	6	targhee	no	no	no	18	0.072	0.069	0.073	9.26407	0.072	0.069	0.074	9.29529	0.072	0.069	0.074	9.29529	N	N	0
12..1	12	yes	yes	no	1	1	0	F	3	rambouillet	no	no	no	18	0.192	0.103	0.1	17.0996	0.192	0.103	0.1	17.0774	0.192	0.103	0.1	17.0774	N	N	0
12..2	12	yes	yes	no	1	1	0	F	3	rambouillet	no	no	no	18	0.068	0.091	0.082	10.4329	0.068	0.091	0.082	10.4194	0.068	0.091	0.082	10.4194	N	N	0
12..3	12	yes	yes	no	1	1	0	F	4	rambouillet	no	no	no	18	0.098	0.087	0.095	12.1212	0.099	0.087	0.095	12.1487	0.099	0.086	0.095	12.1055	N	N	0
12..4	12	yes	yes	no	1	1	0	F	3	rambouillet	no	no	no	19	0.115	0.094	0.126	12.8156	0.114	0.094	0.126	12.7676	0.114	0.094	0.126	12.7871	N	N	0
12..5	12	yes	yes	no	1	1	0	F	4	rambouillet	no	no	no	19	0.165	0.152	0.16	18.2479	0.164	0.152	0.162	18.2722	0.163	0.152	0.162	18.2619	N	N	0
12..6	12	yes	yes	no	1	1	0	F	3	rambouillet	no	no	no	19	0.095	0.094	0.08	10.2907	0.095	0.093	0.08	10.2446	0.095	0.093	0.08	10.2603	N	N	0
12..7	12	yes	yes	no	1	1	0	F	3	rambouillet	no	no	no	19	0.142	0.093	0.095	12.6243	0.141	0.093	0.095	12.5765	0.141	0.093	0.095	12.5957	N	N	0
12..8	12	yes	yes	no	1	1	0	F	3	rambouillet	no	no	no	19	0.127	0.13	0.124	14.5754	0.126	0.131	0.124	14.5642	0.126	0.131	0.123	14.5482	N	N	0
12..9	12	yes	yes	no	1	1	0	F	3	rambouillet	no	no	no	19	0.517	0.613	0.513	74.0426	0.515	0.616	0.514	73.9858	0.515	0.613	0.513	74.0085	P	Y	1
12..10	12	yes	yes	no	1	1	0	F	4	rambouillet	no	no	no	19	0.1	0.091	0.081	10.4055	0.101	0.091	0.08	10.3976	0.1	0.091	0.08	10.3752	N	N	0
12..11	12	yes	yes	no	1	1	0	F	3	rambouillet	no	no	no	19	0.191	0.191	0.193	21.9969	0.19	0.19	0.191	21.8272	0.189	0.191	0.19	21.8224	N	N	0
12..12	12	yes	yes	no	1	1	0	F	3	rambouillet	no	no	no	19	0.093	0.092	0.102	10.9793	0.092	0.092	0.102	10.9327	0.092	0.092	0.102	10.9495	N	N	0
12..13	12	yes	yes	no	1	1	0	F	3	rambouillet	no	no	no	19	0.077	0.084	0.084	9.37261	0.077	0.084	0.084	9.36544	0.077	0.083	0.084	9.3415	N	N	0
12..14	12	yes	yes	no	1	1	0	F	3	rambouillet	no	no	no	19	0.098	0.107	0.089	11.2471	0.099	0.107	0.088	11.2385	0.098	0.108	0.088	11.2557	N	N	0
12..15	12	yes	yes	no	1	1	0	F	4	rambouillet	no	no	no	19	0.137	0.134	0.134	15.4935	0.137	0.134	0.134	15.4817	0.137	0.134	0.133	15.4671	N	N	0
12..16	12	yes	yes	no	1	1	0	F	3	rambouillet	no	no	no	19	0.087	0.082	0.092	9.9847	0.087	0.082	0.092	9.97706	0.087	0.083	0.092	10.0306	N	N	0
12..17	12	yes	yes	no	1	1	0	F	4	rambouillet	no	no	no	19	0.091	0.09	0.106	10.9793	0.091	0.09	0.107	11.0092	0.091	0.09	0.106	10.9877	N	N	0
12..18	12	yes	yes	no	1	1	0	F	3	rambouillet	no	no	no	19	0.955	1.258	1.19	130.184	0.958	1.259	1.185	130.046	0.957	1.261	1.179	130.054	P	N	1
12..19	12	yes	yes	no	1	1	0	F	4	rambouillet	no	no	no	19	0.123	0.131	0.277	20.3137	0.122	0.131	0.276	20.2217	0.122	0.131	0.274	20.1761	N	N	0
12..20	12	yes	yes	no	1	1	0	F	4	rambouillet	no	no	no	19	0.09	0.075	0.101	10.176	0.09	0.076	0.101	10.2064	0.09	0.084	0.101	10.5283	N	N	0
12..21	12	yes	yes	no	1	1	0	F	3	rambouillet	no	no	no	19	0.229	0.325	0.348	34.5065	0.228	0.326	0.349	34.5183	0.228	0.325	0.348	34.4946	N	N	0
12..22	12	yes	yes	no	1	1	0	F	4	rambouillet	no	no	no	19	0.084	0.082	0.08	9.41086	0.084	0.082	0.08	9.40367	0.084	0.082	0.079	9.37979	N	N	0
12..23	12	yes	yes	no	1	1	0	F	4	rambouillet	no	no	no	19	0.157	0.157	0.157	18.0184	0.157	0.156	0.156	17.9281	0.157	0.156	0.155	17.9173	N	N	0
12..24	12	yes	yes	no	1	1	0	F	3	rambouillet	no	no	no	19	0.071	0.061	0.071	7.76588	0.071	0.069	0.071	8.06575	0.071	0.075	0.071	8.30781	N	N	0
12..25	12	yes	yes	no	1	1	0	F	3	rambouillet	no	no	no	19	0.642	0.887	0.819	89.824	0.646	0.889	0.821	90.0612	0.642	0.886	0.819	89.8545	P	N	1
12..26	12	yes	yes	no	1	1	0	F	3	rambouillet	no	no	no	19	0.099	0.104	0.098	11.5149	0.1	0.104	0.098	11.5443	0.1	0.104	0.098	11.562	N	N	0
12..27	12	yes	yes	no	1	1	0	F	3	rambouillet	no	no	no	19	0.061	0.062	0.062	7.07728	0.061	0.062	0.062	7.07187	0.061	0.062	0.062	7.0827	N	N	0
12..28	12	yes	yes	no	1	1	0	F	4	rambouillet	no	no	no	19	0.07	0.074	0.067	8.07192	0.07	0.074	0.068	8.10398	0.07	0.073	0.068	8.0781	N	N	0
12..29	12	yes	yes	no	1	1	0	F	4	rambouillet	no	no	no	19	0.077	0.086	0.087	9.56389	0.077	0.086	0.087	9.55657	0.077	0.087	0.087	9.60949	N	N	0
12..30	12	yes	yes	no	1	1	0	F	3	rambouillet	no	no	no	19	0.104	0.101	0.104	11.821	0.105	0.101	0.104	11.8502	0.105	0.101	0.104	11.8683	N	N	0
12..31	12	yes	yes	no	1	1	0	F	4	rambouillet	no	no	no	19	0.176	0.168	0.174	19.8164	0.175	0.167	0.174	19.7248	0.175	0.167	0.174	19.755	N	N	0
12..32	12	yes	yes	no	1	1	0	F	3	rambouillet	no	no	no	19	0.227	0.191	0.227	24.6748	0.228	0.192	0.227	24.7324	0.228	0.191	0.227	24.732	N	N	0
12..33	12	yes	yes	no	1	1	0	F	4	rambouillet	no	no	no	19	0.081	0.087	0.093	9.9847	0.081	0.087	0.093	9.97706	0.081	0.087	0.093	9.99234	N	N	0
12..34	12	yes	yes	no	1	1	0	F	3	rambouillet	no	no	no	20	1.894	1.735	1.761	190.459	1.887	1.729	1.762	190.574	1.883	1.726	1.764	190.735	P	N	1
12..35	12	yes	yes	no	1	1	0	F	3	rambouillet	no	no	no	20	2.436	2.538	1.335	222.933	2.432	2.521	1.335	222.821	2.428	2.528	1.336	223.358	P	N	1
12..36	12	yes	yes	no	1	1	0	F	3	rambouillet	no	no	no	20	0.218	0.15	0.126	17.4558	0.216	0.15	0.126	17.4344	0.216	0.149	0.126	17.4299	N	N	0
12..37	12	yes	yes	no	1	1	0	F	4	rambouillet	no	no	no	20	0.122	0.106	0.101	11.6254	0.122	0.106	0.101	11.6584	0.122	0.106	0.1	11.6436	N	N	0
12..38	12	yes	yes	no	1	1	0	F	4	rambouillet	no	no	no	20	0.093	0.178	0.187	16.1837	0.092	0.178	0.186	16.1588	0.092	0.178	0.186	16.1874	N	N	0
12..39	12	yes	yes	no	1	1	0	F	3	rambouillet	no	no	no	20	0.199	0.195	0.198	20.9187	0.198	0.194	0.196	20.8363	0.196	0.194	0.196	20.8023	N	N	0
12..40	12	yes	yes	no	1	1	0	F	3	rambouillet	no	no	no	20	0.108	0.133	0.099	12.0141	0.107	0.133	0.099	12.0128	0.107	0.133	0.099	12.0341	N	N	0
12..41	12	yes	yes	no	1	1	0	F	3	rambouillet	no	no	no	20	0.072	0.09	0.088	8.83392	0.072	0.091	0.087	8.85897	0.072	0.09	0.087	8.83919	N	N	0
12..42	12	yes	yes	no	1	1	0	F	4	rambouillet	no	no	no	20	0.69	0.723	0.572	70.1413	0.691	0.72	0.571	70.2339	0.687	0.717	0.57	70.0745	P	N	1
12..43	12	yes	yes	no	1	1	0	F	3	rambouillet	no	no	no	20	0.067	0.073	0.075	7.59717	0.066	0.073	0.075	7.58327	0.066	0.073	0.075	7.59673	N	N	0
12..44	12	yes	yes	no	1	1	0	F	4	rambouillet	no	no	no	20	2.803	2.676	2.68	288.304	2.789	2.663	2.673	287.916	2.787	2.646	2.66	287.291	P	N	1
12..45	12	yes	yes	no	1	1	0	F	4	rambouillet	no	no	no	20	0.222	0.234	0.208	23.4629	0.223	0.233	0.208	23.5294	0.224	0.233	0.208	23.6067	N	N	0
12..46	12	yes	yes	no	1	1	0	F	4	rambouillet	no	no	no	20	0.105	0.092	0.106	10.7067	0.105	0.092	0.106	10.7371	0.105	0.092	0.105	10.7206	N	N	0
12..47	12	yes	yes	no	1	1	0	F	3	rambouillet	no	no	no	20	0.083	0.086	0.086	9.0106	0.082	0.086	0.086	9.00071	0.082	0.085	0.086	8.98119	N	N	0
12..48	12	yes	yes	no	1	1	0	F	3	rambouillet	no	no	no	20	0.109	0.092	0.085	10.106	0.109	0.092	0.085	10.1347	0.108	0.092	0.084	10.0816	N	N	0
12..49	12	yes	yes	no	1	1	0	F	4	rambouillet	no	no	no	20	1.943	1.829	1.87	199.364	1.943	1.824	1.865	199.575	1.937	1.819	1.865	199.539	P	N	1
12..50	12	yes	yes	no	1	1	0	F	4	rambouillet	no	no	no	20	0.101	0.112	0.097	10.9541	0.101	0.111	0.097	10.9497	0.101	0.112	0.097	11.0046	N	N	0
13..6R064	13	no	no	yes	0	0	1	F	8	targhee	no	no	no	20	0.237	0.247	0.201	24.2049	0.237	0.246	0.202	24.2736	0.237	0.246	0.201	24.2812	N	N	0
13..1R118	13	no	no	yes	0	0	1	F	3	targhee	no	no	no	20	0.129	0.134	0.139	14.2049	0.128	0.134	0.139	14.2098	0.128	0.134	0.139	14.235	N	N	0
13..9GH006	13	no	no	yes	0	0	1	F	5	targhee	no	no	no	20	0.109	0.095	0.094	10.53	0.109	0.094	0.094	10.5245	0.109	0.094	0.094	10.5431	N	N	0
13..0R143	13	no	no	yes	0	0	1	F	4	targhee	no	no	no	20	0.161	0.142	0.087	13.7809	0.161	0.142	0.087	13.82	0.16	0.142	0.087	13.809	N	N	0
13..9R106	13	no	no	yes	0	0	1	F	5	targhee	no	no	no	20	0.465	0.41	0.357	43.5336	0.464	0.409	0.356	43.5507	0.463	0.409	0.355	43.557	N	N	0
13..6R047	13	no	no	yes	0	0	1	F	8	targhee	no	no	no	20	0.163	0.23	0.223	21.7668	0.163	0.23	0.223	21.8285	0.163	0.23	0.222	21.8317	N	N	0
13..0GH02	13	no	no	yes	0	0	1	F	4	targhee	no	no	no	20	0.189	0.153	0.158	17.6678	0.188	0.153	0.158	17.6825	0.188	0.153	0.158	17.7139	N	N	0
13..2R129	13	no	no	yes	0	0	1	F	2	targhee	no	no	yes	21	0.089	0.085	0.091	11.9639	0.089	0.085	0.091	12.0018	0.089	0.084	0.091	12.0055	N	N	0
13..8R067	13	no	no	yes	0	0	1	F	6	targhee	no	no	no	20	0.077	0.066	0.065	7.34982	0.077	0.066	0.065	7.37066	0.077	0.065	0.065	7.34824	N	N	0
13..9R015	13	no	no	yes	0	0	1	F	5	targhee	no	no	no	20	0.131	0.144	0.193	16.5371	0.13	0.145	0.194	16.6194	0.131	0.145	0.194	16.6844	N	N	0
13..1R045	13	no	no	yes	0	0	1	F	3	targhee	no	no	no	20	0.201	0.152	0.133	17.1731	0.201	0.152	0.133	17.2218	0.2	0.152	0.133	17.2169	N	N	0
13..1R812	13	no	no	yes	0	0	1	F	3	targhee	no	no	no	20	0.101	0.069	0.067	8.37456	0.101	0.069	0.067	8.3983	0.101	0.069	0.067	8.41321	N	N	0
13..2R043	13	no	no	yes	0	0	1	F	2	targhee	no	no	yes	20	0.211	0.182	0.194	20.742	0.211	0.183	0.193	20.8009	0.21	0.184	0.193	20.8378	N	N	0
13..1R140	13	no	no	yes	0	0	1	F	3	targhee	no	no	no	21	0.153	0.178	0.162	22.2573	0.152	0.178	0.162	22.2826	0.152	0.177	0.161	22.2829	N	N	0
13..2R543	13	no	no	yes	0	0	1	F	2	targhee	no	no	yes	20	0.072	0.066	0.074	7.49117	0.072	0.066	0.074	7.5124	0.072	0.067	0.074	7.56124	N	N	0
14..67	14	yes	no	no	1	0	0	F	4	targhee	no	yes	no	22	0.363	0.352	0.34	48.3501	0.369	0.35	0.339	48.4876	0.366	0.349	0.338	48.3249	N	N	0
14..136	14	yes	no	no	1	0	0	F	4	targhee	no	yes	no	22	0.267	0.262	0.238	35.1512	0.267	0.264	0.24	35.3346	0.266	0.264	0.24	35.3373	N	N	0
14..198	14	yes	no	no	1	0	0	F	3	targhee	no	yes	no	22	0.163	0.091	0.139	18.011	0.162	0.092	0.139	18.011	0.162	0.091	0.139	17.9899	N	N	0
14..F0398	14	yes	no	no	1	0	0	F	6	targhee	no	yes	no	22	0.088	0.086	0.096	12.374	0.088	0.087	0.096	12.4198	0.088	0.087	0.097	12.4828	N	N	0
14..6779	14	yes	no	no	1	0	0	F	3	targhee	no	yes	no	21	0.262	0.252	0.242	34.1309	0.26	0.251	0.241	34.058	0.258	0.251	0.241	34.1064	N	N	0
14..194	14	yes	no	no	1	0	0	F	3	targhee	no	yes	yes	22	0.161	0.173	0.163	22.7773	0.162	0.174	0.163	22.8689	0.162	0.174	0.163	22.9004	N	N	0
14..6725	14	yes	no	no	1	0	0	F	4	targhee	no	yes	no	22	2.2	2.197	2.233	303.85	2.181	2.192	2.236	302.887	2.174	2.191	2.225	302.432	P	N	1
14..525	14	yes	no	no	1	0	0	F	9	targhee	no	yes	no	22	0.174	0.168	0.159	22.9606	0.174	0.167	0.159	22.9148	0.175	0.167	0.159	22.9922	N	N	0
14..0076	14	yes	no	no	1	0	0	F	2	targhee	no	yes	yes	22	0.14	0.157	0.146	20.3025	0.141	0.158	0.148	20.4858	0.141	0.157	0.147	20.4222	N	N	0
14..X1	14	yes	no	no	1	0	0	F	2	targhee	no	yes	yes	21	0.207	0.219	0.284	32.0542	0.207	0.219	0.284	32.1558	0.207	0.218	0.284	32.2419	N	N	0
14..189	14	yes	no	no	1	0	0	F	3	targhee	no	yes	no	22	2.404	2.251	2.219	315.032	2.411	2.251	2.223	315.536	2.402	2.261	2.22	315.879	P	N	1
14..75	14	yes	no	no	1	0	0	F	6	targhee	no	yes	no	21	0.132	0.124	0.128	17.3363	0.132	0.124	0.128	17.3913	0.131	0.124	0.128	17.417	N	N	0
14..6864	14	yes	no	no	1	0	0	F	4	targhee	no	yes	no	21	0.118	0.111	0.123	15.8916	0.118	0.111	0.122	15.8967	0.118	0.11	0.122	15.9163	N	N	0
14..907	14	yes	no	no	1	0	0	F	5	targhee	no	yes	no	21	2.715	2.764	2.838	375.485	2.711	2.753	2.829	375.589	2.703	2.743	2.824	376.08	P	N	1
14..514	14	yes	no	no	1	0	0	F	9	targhee	no	yes	no	22	0.082	0.082	0.082	11.2741	0.082	0.083	0.083	11.3657	0.082	0.083	0.083	11.3814	N	N	0
14..446	14	yes	no	no	1	0	0	F	10	targhee	no	yes	no	22	0.079	0.089	0.102	12.374	0.08	0.089	0.102	12.4198	0.08	0.088	0.102	12.391	N	N	0
14..70	14	yes	no	no	1	0	0	F	3	targhee	no	yes	no	21	0.091	0.09	0.096	12.5056	0.091	0.089	0.096	12.5	0.091	0.089	0.095	12.5057	N	N	0
14..280	14	yes	no	no	1	0	0	F	5	targhee	no	yes	no	21	0.756	0.8	0.775	105.237	0.753	0.795	0.774	105.163	0.752	0.794	0.773	105.457	P	N	1
14..138	14	yes	no	no	1	0	0	F	4	targhee	no	yes	no	21	0.146	0.193	0.146	21.8962	0.146	0.193	0.146	21.9656	0.145	0.193	0.146	22.01	N	N	0
14..361	14	yes	no	no	1	0	0	F	3	targhee	no	yes	no	22	0.169	0.203	0.208	26.5811	0.169	0.203	0.207	26.5353	0.169	0.203	0.207	26.5718	N	N	0
14..1070	14	yes	no	no	1	0	0	F	5	targhee	no	yes	no	21	0.224	0.35	0.335	41.0384	0.224	0.349	0.335	41.1232	0.223	0.348	0.334	41.1551	N	N	0
14..449	14	yes	no	no	1	0	0	F	3	targhee	no	yes	no	21	0.14	0.142	0.146	19.3228	0.14	0.142	0.146	19.3841	0.14	0.142	0.146	19.4634	N	N	0
14..184	14	yes	no	no	1	0	0	F	3	targhee	no	yes	no	22	0.144	0.118	0.104	16.7736	0.144	0.118	0.105	16.8194	0.144	0.118	0.105	16.8426	N	N	0
14..15	14	yes	no	no	1	0	0	F	9	targhee	no	yes	no	21	0.193	0.165	0.167	23.702	0.193	0.165	0.166	23.7319	0.192	0.164	0.166	23.7381	N	N	0
14..373	14	yes	no	no	1	0	0	F	2	targhee	no	yes	yes	21	2.392	2.318	2.486	324.876	2.385	2.315	2.486	325.453	2.375	2.309	2.476	325.603	P	N	1
14..308	14	yes	no	no	1	0	0	F	3	targhee	no	yes	no	21	0.268	0.306	0.303	47.0213	0.269	0.304	0.304	46.8632	0.269	0.303	0.305	46.9075	N	Y	0
14..357	14	yes	no	no	1	0	0	F	11	targhee	no	yes	no	22	1.819	2.259	2.681	309.762	1.817	2.234	2.678	308.387	1.811	2.226	2.674	307.985	P	N	1
14..191	14	yes	no	no	1	0	0	F	3	targhee	no	yes	no	22	0.417	0.196	0.148	34.8763	0.418	0.196	0.146	34.8304	0.418	0.196	0.145	34.8325	N	N	0
14..118	14	yes	no	no	1	0	0	F	3	targhee	no	yes	no	21	0.562	0.295	0.514	61.8962	0.562	0.295	0.517	62.2283	0.559	0.293	0.52	62.392	P	N	1
14..98	14	yes	no	no	1	0	0	F	4	targhee	no	yes	no	22	0.124	0.101	0.074	13.703	0.125	0.101	0.075	13.7947	0.125	0.101	0.075	13.8137	N	N	0
14..168	14	yes	no	no	1	0	0	F	3	targhee	no	yes	no	21	0.407	0.254	0.274	44.208	0.402	0.254	0.274	43.8679	0.399	0.253	0.275	43.7677	N	Y	0
14..130	14	yes	no	no	1	0	0	F	3	targhee	no	yes	no	21	0.152	0.154	0.14	20.1354	0.151	0.153	0.14	20.1087	0.151	0.153	0.14	20.191	N	N	0
14..99	14	yes	no	no	1	0	0	F	9	targhee	no	yes	no	21	1.813	1.546	1.741	230.248	1.807	1.543	1.736	230.344	1.804	1.539	1.733	230.832	P	N	1
14..204	14	yes	no	no	1	0	0	F	3	targhee	no	yes	no	21	0.103	0.116	0.1	14.4018	0.103	0.116	0.1	14.4475	0.102	0.115	0.099	14.3702	N	N	0
14..171	14	yes	no	no	1	0	0	F	4	targhee	no	yes	no	21	0.288	0.275	0.314	39.5937	0.287	0.275	0.313	39.6286	0.286	0.275	0.313	39.7453	N	N	0
14..369	14	yes	no	no	1	0	0	F	2	targhee	no	yes	yes	21	0.064	0.112	0.108	12.8217	0.064	0.112	0.108	12.8623	0.063	0.112	0.107	12.824	N	N	0
14..6541	14	yes	no	no	1	0	0	F	4	targhee	no	yes	no	21	0.195	0.199	0.166	25.2822	0.195	0.2	0.165	25.3623	0.194	0.199	0.165	25.3752	N	N	0
14..1074	14	yes	no	no	1	0	0	F	7	targhee	no	yes	no	21	0.263	0.215	0.174	29.4357	0.263	0.214	0.174	29.4837	0.263	0.213	0.174	29.5589	N	N	0
14..137	14	yes	no	no	1	0	0	F	3	targhee	no	yes	no	21	0.079	0.081	0.081	10.8804	0.079	0.081	0.081	10.9149	0.078	0.081	0.082	10.9595	N	N	0
14..146	14	yes	no	no	1	0	0	F	6	targhee	no	yes	no	21	1.344	1.432	1.39	188.081	1.343	1.435	1.389	188.723	1.341	1.429	1.389	189.131	P	N	1
14..56	14	yes	no	no	1	0	0	F	6	targhee	no	yes	no	22	0.121	0.154	0.135	18.7901	0.12	0.154	0.135	18.7443	0.12	0.154	0.135	18.7701	N	N	0
14..226	14	yes	no	no	1	0	0	F	8	targhee	no	yes	no	22	0.717	0.69	0.76	99.3126	0.718	0.685	0.767	99.45	0.718	0.691	0.767	99.8623	P	N	1
14..13	14	yes	no	no	1	0	0	F	9	targhee	no	yes	no	21	1.732	1.673	1.814	235.621	1.73	1.677	1.812	236.368	1.727	1.669	1.805	236.517	P	N	1
14..57	14	yes	no	no	1	0	0	F	6	targhee	no	yes	no	21	0.071	0.159	0.136	16.5237	0.071	0.158	0.136	16.5308	0.071	0.158	0.136	16.5985	N	N	0
14..368	14	yes	no	no	1	0	0	F	3	targhee	no	yes	no	21	0.255	0.353	0.352	43.3409	0.254	0.352	0.352	43.3877	0.254	0.351	0.351	43.4743	N	N	0
14..3	14	yes	no	no	1	0	0	F	11	targhee	no	yes	no	22	0.15	0.15	0.144	20.3483	0.151	0.15	0.145	20.44	0.151	0.15	0.145	20.4681	N	N	0
14..199	14	yes	no	no	1	0	0	F	4	targhee	no	yes	no	22	0.516	0.492	0.506	69.3859	0.516	0.491	0.508	69.4317	0.517	0.491	0.508	69.5732	P	N	1
14..68	14	yes	no	no	1	0	0	F	4	targhee	no	yes	no	21	0.088	0.084	0.087	11.693	0.088	0.084	0.086	11.6848	0.088	0.084	0.086	11.7326	N	N	0
14..5096	14	yes	no	no	1	0	0	F	6	targhee	no	yes	no	22	0.165	0.168	0.193	24.1063	0.164	0.168	0.194	24.1063	0.164	0.168	0.193	24.0936	N	N	0
14..74	14	yes	no	no	1	0	0	F	5	targhee	no	yes	no	22	0.104	0.092	0.101	13.6114	0.104	0.092	0.101	13.6114	0.104	0.092	0.101	13.6301	N	N	0
15..5300	15	no	no	yes	0	0	1	F	2	rambouillet	no	no	yes	23	0.166	0.144	0.099	17.3232	0.167	0.144	0.098	17.3895	0.167	0.144	0.098	17.3895	N	N	0
15..5890	15	no	no	yes	0	0	1	F	3	rambouillet	no	no	no	23	0.096	0.077	0.086	10.9699	0.097	0.077	0.087	11.0969	0.096	0.077	0.086	11.0119	N	N	0
15..3623	15	no	no	yes	0	0	1	F	3	rambouillet	no	no	no	23	0.084	0.073	0.066	9.44515	0.084	0.074	0.066	9.52381	0.084	0.073	0.065	9.43878	N	N	0
15..5605	15	no	no	yes	0	0	1	F	3	rambouillet	no	no	no	22	0.241	0.226	0.295	34.9221	0.24	0.227	0.296	34.9679	0.24	0.226	0.297	35.0161	N	N	0
15..5561	15	no	no	yes	0	0	1	F	4	rambouillet	no	no	no	22	0.192	0.197	0.218	27.8185	0.192	0.196	0.218	27.7727	0.192	0.196	0.218	27.8109	N	N	0
15..5503	15	no	no	yes	0	0	1	F	4	rambouillet	no	no	no	23	0.111	0.124	0.149	16.2643	0.111	0.124	0.149	16.3265	0.11	0.123	0.149	16.2415	N	N	0
15..5873	15	no	no	yes	0	0	1	F	4	rambouillet	no	no	no	24	0.212	0.161	0.154	24.9645	0.212	0.161	0.153	24.8935	0.212	0.162	0.153	25	N	N	0
15..5944	15	no	no	yes	0	0	1	F	3	rambouillet	no	no	no	24	0.159	0.211	0.157	24.9645	0.16	0.211	0.156	24.9408	0.159	0.211	0.155	24.9051	N	N	0
15..5518	15	no	no	yes	0	0	1	F	5	rambouillet	no	no	no	23	0.405	0.286	0.374	45.108	0.404	0.285	0.373	45.1531	0.402	0.284	0.373	45.0255	N	N	0
15..5683	15	no	no	yes	0	0	1	F	3	rambouillet	no	no	no	24	0.183	0.139	0.305	29.7016	0.184	0.139	0.306	29.7681	0.184	0.139	0.304	29.7438	N	N	0
15..5861	15	no	no	yes	0	0	1	F	2	rambouillet	no	no	yes	23	0.114	0.119	0.109	14.4854	0.115	0.119	0.109	14.5833	0.114	0.119	0.109	14.5408	N	N	0
15..5830	15	no	no	yes	0	0	1	F	3	rambouillet	no	no	no	23	0.2	0.32	0.211	30.9615	0.199	0.321	0.211	31.0799	0.199	0.32	0.21	30.9949	N	N	0
15..5788	15	no	no	yes	0	0	1	F	7	rambouillet	no	no	no	24	0.118	0.229	0.162	24.1118	0.118	0.231	0.163	24.231	0.118	0.231	0.163	24.2884	N	N	0
15..3823	15	no	no	yes	0	0	1	F	7	rambouillet	no	no	no	23	0.136	0.175	0.184	20.9657	0.135	0.173	0.182	20.8333	0.135	0.173	0.182	20.8333	N	N	0
15..5596	15	no	no	yes	0	0	1	F	3	rambouillet	no	no	no	23	0.101	0.089	0.079	11.3935	0.101	0.088	0.079	11.3946	0.1	0.088	0.079	11.352	N	N	0
15..5772	15	no	no	yes	0	0	1	F	8	rambouillet	no	no	no	22	0.137	0.121	0.11	16.8653	0.137	0.121	0.11	16.8653	0.137	0.121	0.111	16.9344	N	N	0
15..5583	15	no	no	yes	0	0	1	F	3	rambouillet	no	no	no	23	0.064	0.071	0.072	8.76747	0.064	0.071	0.072	8.80102	0.064	0.071	0.072	8.80102	N	N	0
15..5457	15	no	no	yes	0	0	1	F	5	rambouillet	no	no	no	23	0.111	0.102	0.098	13.1724	0.111	0.102	0.098	13.2228	0.111	0.102	0.099	13.2653	N	N	0
15..5611	15	no	no	yes	0	0	1	F	3	rambouillet	no	no	no	24	0.129	0.084	0.089	14.306	0.13	0.085	0.089	14.3871	0.13	0.085	0.089	14.4213	N	N	0
15..5202	15	no	no	yes	0	0	1	F	2	rambouillet	no	no	yes	24	0.118	0.097	0.1	14.9218	0.119	0.097	0.1	14.955	0.118	0.097	0.1	14.9431	N	N	0
15..3797	15	no	no	yes	0	0	1	F	6	rambouillet	no	no	no	22	0.157	0.154	0.159	21.5399	0.159	0.155	0.16	21.7232	0.159	0.155	0.161	21.799	N	N	0
15..5648	15	no	no	yes	0	0	1	F	2	rambouillet	no	no	yes	22	0.102	0.091	0.086	12.7864	0.101	0.09	0.086	12.6948	0.101	0.091	0.086	12.7581	N	N	0
15..5909	15	no	no	yes	0	0	1	F	3	rambouillet	no	no	no	22	0.09	0.072	0.082	11.1824	0.09	0.072	0.082	11.1824	0.09	0.072	0.083	11.2437	N	N	0
15..5598	15	no	no	yes	0	0	1	F	3	rambouillet	no	no	no	23	0.841	0.802	0.791	103.092	0.837	0.799	0.791	103.189	0.831	0.796	0.789	102.721	P	N	1
15..5642	15	no	no	yes	0	0	1	F	4	rambouillet	no	no	no	23	0.649	0.598	0.593	77.9331	0.648	0.594	0.595	78.1037	0.648	0.594	0.595	78.1037	P	N	1
15..5550	15	no	no	yes	0	0	1	F	2	rambouillet	no	no	yes	24	1.675	1.741	1.849	249.408	1.678	1.73	1.849	248.793	1.676	1.727	1.845	248.956	P	N	1
15..5308	15	no	no	yes	0	0	1	F	2	rambouillet	no	no	yes	23	0.061	0.068	0.069	8.38628	0.061	0.068	0.069	8.41837	0.061	0.068	0.069	8.41837	N	N	0
15..5257	15	no	no	yes	0	0	1	F	2	rambouillet	no	no	yes	24	0.13	0.187	0.206	24.775	0.13	0.186	0.206	24.7042	0.129	0.185	0.206	24.6679	N	N	0
15..5900	15	no	no	yes	0	0	1	F	2	rambouillet	no	yes	yes	22	0.081	0.072	0.072	10.3116	0.081	0.073	0.072	10.3575	0.082	0.073	0.073	10.4635	N	N	0
15..5751	15	no	no	yes	0	0	1	F	6	rambouillet	no	yes	no	23	0.073	0.087	0.077	10.0381	0.073	0.088	0.077	10.119	0.073	0.087	0.077	10.0765	N	N	0
15..5779	15	no	no	yes	0	0	1	F	6	rambouillet	no	yes	no	23	0.093	0.083	0.081	10.8852	0.093	0.083	0.081	10.9269	0.092	0.083	0.081	10.8844	N	N	0
15..5140	15	no	no	yes	0	0	1	F	3	rambouillet	no	yes	no	24	0.482	0.506	0.523	71.5775	0.482	0.507	0.52	71.415	0.481	0.506	0.52	71.4896	P	N	1
15..5553	15	no	no	yes	0	0	1	F	2	rambouillet	no	yes	yes	23	0.095	0.077	0.098	11.4358	0.095	0.077	0.098	11.4796	0.095	0.077	0.098	11.4796	N	N	0
15..5568	15	no	no	yes	0	0	1	F	2	rambouillet	no	yes	yes	23	0.082	0.086	0.089	10.8852	0.083	0.087	0.089	11.0119	0.083	0.087	0.088	10.9694	N	N	0
15..1201	15	no	no	yes	0	0	1	F	2	rambouillet	no	yes	yes	23	0.139	0.101	0.078	13.4689	0.138	0.101	0.078	13.4779	0.138	0.101	0.078	13.4779	N	N	0
15..5162	15	no	no	yes	0	0	1	F	2	rambouillet	no	yes	yes	23	0.051	0.055	0.062	7.11563	0.051	0.055	0.062	7.14286	0.051	0.055	0.062	7.14286	N	N	0
15..5328	15	no	no	yes	0	0	1	F	2	rambouillet	no	yes	yes	23	0.098	0.112	0.09	12.7065	0.098	0.112	0.09	12.7551	0.098	0.112	0.09	12.7551	N	N	0
15..5857	15	no	no	yes	0	0	1	F	2	rambouillet	no	yes	yes	23	0.108	0.123	0.114	14.6125	0.108	0.124	0.114	14.7109	0.108	0.123	0.113	14.6259	N	N	0
15..5522	15	no	no	yes	0	0	1	F	4	rambouillet	no	yes	no	23	0.09	0.074	0.09	10.7582	0.09	0.074	0.09	10.7993	0.09	0.074	0.09	10.7993	N	N	0
15..5582	15	no	no	yes	0	0	1	F	2	rambouillet	no	yes	yes	24	0.1	0.087	0.079	12.6007	0.1	0.087	0.079	12.5887	0.1	0.087	0.079	12.6186	N	N	0
15..5924	15	no	no	yes	0	0	1	F	3	rambouillet	no	yes	no	23	0.099	0.137	0.087	13.6806	0.098	0.137	0.087	13.6905	0.098	0.136	0.087	13.648	N	N	0
15..5576	15	no	no	yes	0	0	1	F	2	rambouillet	no	yes	yes	24	0.122	0.093	0.074	13.6902	0.122	0.094	0.074	13.7246	0.123	0.094	0.074	13.8046	N	N	0
15..5955	15	no	no	yes	0	0	1	F	3	rambouillet	no	yes	no	24	0.201	0.239	0.339	36.9019	0.201	0.239	0.339	36.867	0.201	0.239	0.338	36.907	N	N	0
15..5774	15	no	no	yes	0	0	1	F	4	rambouillet	no	yes	no	24	0.109	0.119	0.099	15.4903	0.109	0.119	0.1	15.523	0.109	0.12	0.1	15.6072	N	N	0
15..5466	15	no	no	yes	0	0	1	F	4	rambouillet	no	yes	no	24	0.105	0.076	0.066	11.7006	0.105	0.076	0.066	11.6895	0.105	0.076	0.066	11.7173	N	N	0
15..5925	15	no	no	yes	0	0	1	F	3	rambouillet	no	yes	no	23	0.084	0.09	0.068	10.2499	0.084	0.09	0.068	10.2891	0.084	0.09	0.068	10.2891	N	N	0
15..5473	15	no	no	yes	0	0	1	F	7	rambouillet	no	yes	no	24	0.143	0.138	0.156	20.7011	0.143	0.138	0.156	20.6815	0.143	0.138	0.156	20.7306	N	N	0
15..5373	15	no	no	yes	0	0	1	F	2	rambouillet	no	yes	yes	22	1.424	1.964	2.394	264.986	1.431	1.968	2.373	264.528	1.426	1.965	2.368	264.296	P	N	1
15..5124	15	no	no	yes	0	0	1	F	2	rambouillet	no	yes	yes	23	0.065	0.061	0.071	8.34392	0.065	0.062	0.071	8.41837	0.064	0.062	0.072	8.41837	N	N	0
15..1089	15	no	no	yes	0	0	1	M	4	rambouillet	NA	NA	NA	24	0.083	0.132	0.096	14.7324	0.083	0.133	0.096	14.7657	0.083	0.133	0.096	14.8008	N	N	0
15..22298	15	no	no	yes	0	0	1	M	3	rambouillet	NA	NA	NA	23	0.1	0.079	0.08	10.9699	0.1	0.079	0.08	11.0119	0.1	0.079	0.08	11.0119	N	N	0
15..21013	15	no	no	yes	0	0	1	M	3	rambouillet	NA	NA	NA	23	0.106	0.111	0.122	14.3583	0.106	0.111	0.121	14.3707	0.106	0.111	0.121	14.3707	N	N	0
15..22045	15	no	no	yes	0	0	1	M	2	rambouillet	NA	NA	NA	24	0.063	0.079	0.081	10.5637	0.063	0.08	0.081	10.601	0.063	0.079	0.081	10.5787	N	N	0
15..19574	15	no	no	yes	0	0	1	M	5	rambouillet	NA	NA	NA	24	0.058	0.071	0.082	9.99526	0.059	0.071	0.082	10.0331	0.058	0.07	0.082	9.96205	N	N	0
15..22191	15	no	no	yes	0	0	1	M	2	rambouillet	NA	NA	NA	23	0.063	0.062	0.067	8.13215	0.064	0.062	0.067	8.20578	0.063	0.062	0.067	8.16327	N	N	0
15..9936	15	no	no	yes	0	0	1	M	2	rambouillet	NA	NA	NA	24	0.837	0.943	0.961	129.844	0.842	0.946	0.96	130.052	0.848	0.945	0.959	130.55	P	N	1
15..21185	15	no	no	yes	0	0	1	M	3	rambouillet	NA	NA	NA	24	0.077	0.096	0.091	12.5059	0.077	0.097	0.091	12.5414	0.077	0.096	0.091	12.5237	N	N	0
15..22106	15	no	no	yes	0	0	1	M	2	rambouillet	NA	NA	NA	24	0.117	0.126	0.12	17.1956	0.117	0.127	0.119	17.1794	0.117	0.127	0.12	17.2676	N	N	0
15..22596	15	no	no	yes	0	0	1	M	2	rambouillet	NA	NA	NA	23	0.072	0.072	0.072	9.14867	0.072	0.072	0.072	9.18367	0.072	0.072	0.072	9.18367	N	N	0
16..1294	16	no	no	yes	0	0	1	F	3	white-face crossbred	no	yes	no	25	0.102	0.094	0.098	12.667	0.102	0.094	0.098	12.6888	0.102	0.094	0.098	12.7108	N	N	0
16..59	16	no	no	yes	0	0	1	F	6	white-face crossbred	no	yes	no	25	0.554	0.52	0.52	68.6773	0.553	0.524	0.52	68.9253	0.552	0.522	0.517	68.7851	P	N	1
16..42	16	no	no	yes	0	0	1	F	5	white-face crossbred	no	yes	no	25	0.101	0.101	0.103	13.1409	0.1	0.101	0.102	13.0773	0.1	0.1	0.102	13.0566	N	N	0
16..77	16	no	no	yes	0	0	1	F	4	white-face crossbred	no	yes	no	25	0.255	0.245	0.325	35.545	0.256	0.246	0.325	35.6927	0.255	0.245	0.325	35.668	N	N	0
16..75	16	no	no	yes	0	0	1	F	3	white-face crossbred	no	yes	no	26	0.077	0.094	0.113	13.4279	0.078	0.093	0.113	13.3962	0.079	0.093	0.113	13.4561	N	N	0
16..175	16	no	no	yes	0	0	1	F	5	white-face crossbred	no	yes	no	25	0.165	0.172	0.174	22.0164	0.164	0.172	0.174	22.0112	0.164	0.172	0.174	22.0493	N	N	0
16..BAA	16	no	no	yes	0	0	1	F	2	white-face crossbred	no	yes	yes	24	0.223	0.15	0.128	23.7328	0.223	0.149	0.128	23.663	0.223	0.15	0.128	23.7666	N	N	0
16..162	16	no	no	yes	0	0	1	F	4	white-face crossbred	no	yes	no	25	0.152	0.162	0.14	19.5605	0.153	0.162	0.14	19.6375	0.152	0.162	0.139	19.585	N	N	0
16..179	16	no	no	yes	0	0	1	F	5	white-face crossbred	no	yes	no	26	0.108	0.116	0.108	15.6974	0.107	0.116	0.109	15.6604	0.107	0.116	0.109	15.6752	N	N	0
16..44	16	no	no	yes	0	0	1	F	6	white-face crossbred	no	yes	no	25	0.093	0.114	0.101	13.2701	0.093	0.116	0.101	13.3794	0.093	0.115	0.101	13.3593	N	N	0
16..74	16	no	no	yes	0	0	1	F	2	white-face crossbred	no	yes	yes	24	0.078	0.102	0.087	12.648	0.078	0.102	0.087	12.6361	0.078	0.102	0.087	12.666	N	N	0
16..215	16	no	no	yes	0	0	1	F	8	white-face crossbred	no	yes	no	25	0.178	0.076	0.063	13.6579	0.178	0.076	0.062	13.6383	0.178	0.076	0.062	13.6619	N	N	0
16..56	16	no	no	yes	0	0	1	F	3	white-face crossbred	no	yes	no	24	0.156	0.158	0.223	25.4382	0.156	0.158	0.223	25.4141	0.156	0.158	0.223	25.4744	N	N	0
16..174	16	no	no	yes	0	0	1	F	7	white-face crossbred	no	yes	no	25	0.083	0.077	0.132	12.5808	0.083	0.077	0.132	12.6025	0.083	0.077	0.132	12.6243	N	N	0
16..1	16	no	no	yes	0	0	1	F	4	white-face crossbred	no	yes	no	25	0.079	0.082	0.088	10.7281	0.079	0.083	0.088	10.7898	0.079	0.082	0.088	10.7652	N	N	0
16..X1	16	no	no	yes	0	0	1	F	7	white-face crossbred	no	yes	no	24	0.121	0.127	0.121	17.4799	0.121	0.127	0.121	17.4633	0.121	0.127	0.121	17.5047	N	N	0
16..12	16	no	no	yes	0	0	1	F	7	white-face crossbred	no	yes	no	26	0.171	0.099	0.081	16.5957	0.171	0.099	0.081	16.5566	0.171	0.099	0.081	16.5722	N	N	0
16..89	16	no	no	yes	0	0	1	F	3	white-face crossbred	no	yes	no	24	0.103	0.111	0.1	14.8745	0.103	0.111	0.1	14.8604	0.103	0.111	0.1	14.8956	N	N	0
16..27	16	no	no	yes	0	0	1	F	6	white-face crossbred	no	yes	no	25	0.099	0.095	0.13	13.9595	0.099	0.095	0.13	13.9836	0.099	0.094	0.129	13.9213	N	N	0
16..109	16	no	no	yes	0	0	1	F	3	white-face crossbred	no	yes	no	25	0.201	0.109	0.086	17.0616	0.189	0.109	0.086	16.5732	0.194	0.109	0.086	16.818	N	N	0
16..191	16	no	no	yes	0	0	1	F	2	white-face crossbred	no	yes	yes	25	0.137	0.101	0.103	14.6919	0.138	0.101	0.103	14.7605	0.138	0.101	0.103	14.786	N	N	0
16..59	16	no	no	yes	0	0	1	F	2	white-face crossbred	no	yes	yes	25	0.07	0.077	0.106	10.9005	0.07	0.077	0.105	10.8761	0.07	0.077	0.105	10.8949	N	N	0
16..156	16	no	no	yes	0	0	1	F	6	white-face crossbred	no	yes	no	24	0.092	0.1	0.087	13.2165	0.092	0.1	0.088	13.2513	0.092	0.1	0.087	13.2353	N	N	0
16..X42	16	no	no	yes	0	0	1	F	6	white-face crossbred	no	yes	no	25	0.086	0.094	0.09	11.6329	0.086	0.094	0.09	11.653	0.086	0.094	0.09	11.6732	N	N	0
16..120	16	no	no	yes	0	0	1	F	2	white-face crossbred	no	yes	yes	26	0.127	0.111	0.109	16.4066	0.127	0.111	0.11	16.4151	0.126	0.111	0.11	16.3834	N	N	0
16..32	16	no	no	yes	0	0	1	F	3	white-face crossbred	no	yes	no	25	0.109	0.095	0.092	12.7531	0.109	0.095	0.091	12.732	0.109	0.094	0.091	12.7108	N	N	0
16..X12	16	no	no	yes	0	0	1	F	7	white-face crossbred	no	yes	no	25	0.078	0.08	0.076	10.0819	0.078	0.079	0.076	10.0561	0.078	0.079	0.075	10.0303	N	N	0
16..XX42	16	no	no	yes	0	0	1	F	6	white-face crossbred	no	yes	no	25	0.094	0.161	0.099	15.252	0.094	0.161	0.099	15.2784	0.094	0.161	0.098	15.2616	N	N	0
16..84	16	no	no	yes	0	0	1	F	3	white-face crossbred	no	yes	no	24	0.175	0.139	0.16	22.4538	0.175	0.139	0.16	22.4326	0.175	0.14	0.161	22.5806	N	N	0
16..160	16	no	no	yes	0	0	1	F	6	white-face crossbred	no	yes	no	26	0.19	0.204	0.154	25.9102	0.191	0.203	0.153	25.8019	0.192	0.203	0.153	25.8735	N	N	0
16..107	16	no	no	yes	0	0	1	F	6	white-face crossbred	no	yes	no	25	0.131	0.122	0.138	16.8462	0.131	0.123	0.137	16.8753	0.13	0.122	0.135	16.7315	N	N	0
16..36	16	no	no	yes	0	0	1	F	5	white-face crossbred	no	yes	no	26	0.077	0.097	0.105	13.1915	0.077	0.096	0.105	13.1132	0.077	0.096	0.105	13.1256	N	N	0
16..95	16	no	no	yes	0	0	1	F	4	white-face crossbred	no	yes	no	25	0.098	0.085	0.083	11.4606	0.098	0.085	0.083	11.4804	0.098	0.085	0.083	11.5002	N	N	0
16..X75	16	no	no	yes	0	0	1	F	6	white-face crossbred	no	yes	no	24	0.171	0.22	0.176	26.8593	0.171	0.221	0.177	26.9285	0.171	0.221	0.177	26.9924	N	N	0
16..137	16	no	no	yes	0	0	1	F	2	white-face crossbred	no	yes	yes	26	0.087	0.094	0.077	12.1986	0.087	0.094	0.077	12.1698	0.087	0.094	0.077	12.1813	N	N	0
16..91	16	no	no	yes	0	0	1	F	2	white-face crossbred	no	yes	yes	25	0.093	0.091	0.096	12.0638	0.093	0.091	0.095	12.0414	0.093	0.09	0.095	12.019	N	N	0
16..202	16	no	no	yes	0	0	1	F	6	white-face crossbred	no	yes	no	25	0.164	0.128	0.11	17.3201	0.164	0.128	0.11	17.35	0.163	0.127	0.109	17.2503	N	N	0
16..XX1	16	no	no	yes	0	0	1	F	2	white-face crossbred	no	yes	yes	25	0.16	0.137	0.144	19.0004	0.161	0.137	0.144	19.0764	0.16	0.138	0.144	19.1094	N	N	0
16..134	16	no	no	yes	0	0	1	F	5	white-face crossbred	no	yes	no	25	0.143	0.115	0.118	16.1999	0.145	0.115	0.118	16.3142	0.145	0.116	0.118	16.3856	N	N	0
16..103	16	no	no	yes	0	0	1	F	6	white-face crossbred	no	yes	no	25	0.101	0.114	0.117	14.3042	0.1	0.114	0.117	14.2857	0.1	0.113	0.117	14.2672	N	N	0
16..17	16	no	no	yes	0	0	1	F	3	white-face crossbred	no	yes	no	25	0.072	0.068	0.079	9.43559	0.072	0.068	0.079	9.45188	0.072	0.068	0.078	9.42499	N	N	0
16..16	16	no	no	yes	0	0	1	F	3	white-face crossbred	no	yes	no	25	0.079	0.064	0.11	10.9005	0.079	0.064	0.109	10.8761	0.079	0.064	0.109	10.8949	N	N	0
16..82	16	no	no	yes	0	0	1	F	6	white-face crossbred	no	yes	no	24	0.18	0.2	0.179	26.4803	0.18	0.2	0.178	26.408	0.18	0.2	0.179	26.518	N	N	0
16..78	16	no	no	yes	0	0	1	F	6	white-face crossbred	no	yes	no	25	0.164	0.146	0.107	17.9664	0.164	0.147	0.107	18.0406	0.163	0.147	0.107	18.0285	N	N	0
16..45	16	no	no	yes	0	0	1	F	2	white-face crossbred	no	yes	yes	25	0.114	0.079	0.113	13.184	0.113	0.078	0.113	13.1204	0.114	0.078	0.113	13.1863	N	N	0
16..49	16	no	no	yes	0	0	1	F	4	white-face crossbred	no	yes	no	25	0.074	0.081	0.082	10.2111	0.074	0.081	0.081	10.1856	0.074	0.081	0.081	10.1856	N	N	0
17..3722	17	no	no	yes	0	0	1	F	3	polypay	NA	NA	NA	27	0.185	0.16	0.201	21.1219	0.185	0.161	0.201	21.2758	0.184	0.161	0.2	21.2062	N	N	0
17..4079	17	no	no	yes	0	0	1	F	1	polypay	NA	NA	NA	28	0.124	0.129	0.127	11.4148	0.124	0.13	0.126	11.3875	0.123	0.13	0.126	11.3985	N	N	0
17..4173	17	no	no	yes	0	0	1	F	1	polypay	NA	NA	NA	28	0.232	0.168	0.164	16.942	0.232	0.167	0.164	16.8714	0.231	0.166	0.164	16.8722	N	N	0
17..4258	17	no	no	yes	0	0	1	F	NA	polypay	NA	NA	NA	27	0.138	0.175	0.159	18.2592	0.138	0.175	0.159	18.3586	0.139	0.174	0.159	18.3658	N	N	0
17..0583	17	no	no	yes	0	0	1	F	2	polypay	NA	NA	NA	27	1.681	1.717	1.876	204.023	1.677	1.711	1.871	204.551	1.674	1.707	1.866	204.163	P	N	1
17..34123	17	no	no	yes	0	0	1	F	NA	polypay	NA	NA	NA	27	0.217	0.179	0.229	24.1779	0.216	0.179	0.228	24.2318	0.215	0.179	0.228	24.2023	N	N	0
17..43577	17	no	no	yes	0	0	1	F	3	polypay	NA	NA	NA	27	0.174	0.169	0.154	19.2263	0.174	0.168	0.154	19.2921	0.174	0.168	0.154	19.2996	N	N	0
17..50588	17	no	no	yes	0	0	1	F	NA	polypay	NA	NA	NA	28	0.176	0.134	0.137	13.4275	0.176	0.135	0.138	13.4552	0.176	0.135	0.138	13.5038	N	N	0
17..50590	17	no	no	yes	0	0	1	F	2	polypay	NA	NA	NA	27	0.173	0.16	0.19	20.2321	0.173	0.16	0.19	20.3423	0.173	0.16	0.19	20.3502	N	N	0
17..35705	17	no	no	yes	0	0	1	F	NA	polypay	NA	NA	NA	28	0.198	0.152	0.174	15.7405	0.197	0.152	0.173	15.6428	0.197	0.152	0.173	15.6992	N	N	0
17..52499	17	no	no	yes	0	0	1	F	NA	polypay	NA	NA	NA	27	0.135	0.147	0.131	15.9768	0.135	0.147	0.131	16.0638	0.136	0.147	0.131	16.1089	N	N	0
17..50455	17	no	no	yes	0	0	1	F	2	polypay	NA	NA	NA	27	0.17	0.146	0.175	18.9942	0.17	0.146	0.176	19.1365	0.171	0.146	0.175	19.144	N	N	0
17..50599	17	no	no	yes	0	0	1	F	2	polypay	NA	NA	NA	27	0.241	0.142	0.174	21.5474	0.24	0.142	0.174	21.6258	0.24	0.142	0.173	21.5953	N	N	0
17..43412	17	no	no	yes	0	0	1	F	3	polypay	NA	NA	NA	27	0.114	0.147	0.141	15.5513	0.113	0.147	0.141	15.597	0.113	0.147	0.141	15.6031	N	N	0
17..43583	17	no	no	yes	0	0	1	F	3	polypay	NA	NA	NA	27	0.12	0.141	0.119	14.7002	0.121	0.142	0.119	14.858	0.12	0.142	0.119	14.8249	N	N	0
17..62022	17	no	no	yes	0	0	1	F	4	polypay	NA	NA	NA	28	0.094	0.088	0.085	8.02043	0.095	0.088	0.086	8.06113	0.095	0.089	0.085	8.09023	N	N	0
17..50530	17	no	no	yes	0	0	1	F	2	polypay	NA	NA	NA	28	0.252	0.188	0.151	17.7531	0.252	0.188	0.15	17.6806	0.251	0.187	0.15	17.6842	N	N	0
17..52152	17	no	no	yes	0	0	1	F	2	polypay	NA	NA	NA	27	0.158	0.126	0.131	16.0542	0.159	0.127	0.131	16.2194	0.16	0.126	0.131	16.2257	N	N	0
17..50598	17	no	no	yes	0	0	1	F	2	polypay	NA	NA	NA	27	0.122	0.114	0.114	13.5397	0.121	0.114	0.114	13.5745	0.122	0.115	0.114	13.6576	N	N	0
17..50489	17	no	no	yes	0	0	1	F	2	polypay	NA	NA	NA	27	0.301	0.359	0.236	34.6615	0.299	0.358	0.235	34.6947	0.298	0.358	0.234	34.6304	N	N	0
17..50531	17	no	no	yes	0	0	1	F	2	polypay	NA	NA	NA	28	0.091	0.093	0.086	8.11054	0.093	0.094	0.087	8.21097	0.093	0.094	0.087	8.2406	N	N	0
17..34253	17	no	no	yes	0	0	1	F	1	polypay	NA	NA	NA	28	0.435	0.295	0.225	28.6873	0.431	0.293	0.225	28.4387	0.43	0.292	0.223	28.4211	N	N	0
17..50469	17	no	no	yes	0	0	1	F	2	polypay	NA	NA	NA	27	0.328	0.304	0.267	34.7776	0.326	0.303	0.267	34.8503	0.325	0.302	0.266	34.7471	N	N	0
17..71931	17	no	no	yes	0	0	1	F	3	polypay	NA	NA	NA	27	0.195	0.138	0.116	17.3694	0.195	0.138	0.116	17.464	0.195	0.139	0.115	17.4708	N	N	0
17..35685	17	no	no	yes	0	0	1	F	1	polypay	NA	NA	NA	27	0.206	0.115	0.161	18.646	0.204	0.115	0.161	18.6698	0.204	0.114	0.161	18.6381	N	N	0
17..50663	17	no	no	yes	0	0	1	F	2	polypay	NA	NA	NA	27	0.15	0.154	0.115	16.2089	0.15	0.154	0.115	16.2972	0.15	0.154	0.115	16.3035	N	N	0
17..43675	17	no	no	yes	0	0	1	F	NA	polypay	NA	NA	NA	28	0.084	0.083	0.092	7.78011	0.083	0.083	0.092	7.7315	0.084	0.083	0.092	7.78947	N	N	0
17..43845	17	no	no	yes	0	0	1	F	3	polypay	NA	NA	NA	28	0.251	0.21	0.156	18.5341	0.251	0.21	0.157	18.5196	0.25	0.21	0.157	18.5564	N	N	0
17..34385	17	no	no	yes	0	0	1	F	2	polypay	NA	NA	NA	28	0.846	0.918	0.905	80.1742	0.849	0.915	0.904	79.9521	0.848	0.912	0.903	80.0902	P	N	1
17..50617	17	no	no	yes	0	0	1	F	1	polypay	NA	NA	NA	28	0.081	0.076	0.078	7.05918	0.08	0.076	0.078	7.01229	0.081	0.076	0.078	7.06767	N	N	0
17..34110	17	no	no	yes	0	0	1	F	1	polypay	NA	NA	NA	27	0.247	0.209	0.229	26.499	0.246	0.211	0.228	26.6433	0.245	0.211	0.228	26.6148	N	N	0
17..50393	17	no	no	yes	0	0	1	F	2	polypay	NA	NA	NA	28	0.559	0.518	0.563	49.264	0.558	0.517	0.564	49.116	0.555	0.515	0.562	49.0827	N	N	0
17..50633	17	no	no	yes	0	0	1	F	2	polypay	NA	NA	NA	28	0.178	0.143	0.124	13.3674	0.177	0.144	0.124	13.3353	0.177	0.144	0.124	13.3835	N	N	0
17..35681	17	no	no	yes	0	0	1	F	1	polypay	NA	NA	NA	27	0.151	0.142	0.135	16.5571	0.151	0.141	0.134	16.5694	0.15	0.141	0.134	16.537	N	N	0
17..50461	17	no	no	yes	0	0	1	F	2	polypay	NA	NA	NA	27	0.134	0.121	0.124	14.6615	0.134	0.12	0.124	14.7025	0.134	0.121	0.124	14.7471	N	N	0
17..52360	17	no	no	yes	0	0	1	F	1	polypay	NA	NA	NA	27	0.336	0.207	0.185	28.1625	0.333	0.204	0.183	28.0047	0.333	0.203	0.182	27.9377	N	N	0
17..50811	17	no	no	yes	0	0	1	F	2	polypay	NA	NA	NA	28	0.14	0.143	0.169	13.5777	0.141	0.142	0.17	13.5751	0.141	0.142	0.17	13.6241	N	N	0
17..43615	17	no	no	yes	0	0	1	F	3	polypay	NA	NA	NA	27	0.123	0.114	0.121	13.8491	0.123	0.114	0.121	13.9245	0.123	0.114	0.121	13.93	N	N	0
17..43505	17	no	no	yes	0	0	1	F	3	polypay	NA	NA	NA	28	0.102	0.101	0.097	9.01172	0.101	0.102	0.097	8.99011	0.101	0.102	0.097	9.02256	N	N	0
17..34115	17	no	no	yes	0	0	1	F	1	polypay	NA	NA	NA	27	0.133	0.133	0.132	15.3965	0.133	0.133	0.132	15.4804	0.133	0.133	0.132	15.4864	N	N	0
17..43394	17	no	no	yes	0	0	1	F	3	polypay	NA	NA	NA	28	0.117	0.112	0.117	10.3935	0.116	0.111	0.117	10.3087	0.116	0.112	0.117	10.3759	N	N	0
17..35689	17	no	no	yes	0	0	1	F	1	polypay	NA	NA	NA	28	0.247	0.209	0.228	20.5467	0.249	0.212	0.234	20.8271	0.247	0.212	0.231	20.7519	N	N	0
17..50416	17	no	no	yes	0	0	1	F	2	polypay	NA	NA	NA	27	0.2	0.241	0.173	23.7524	0.198	0.239	0.171	23.6484	0.198	0.239	0.171	23.6576	N	N	0
17..50490	17	no	no	yes	0	0	1	F	2	polypay	NA	NA	NA	27	0.191	0.294	0.257	28.7041	0.191	0.293	0.257	28.8215	0.19	0.293	0.256	28.7549	N	N	0
17..50428	17	no	no	yes	0	0	1	F	2	polypay	NA	NA	NA	28	0.108	0.106	0.096	9.31211	0.108	0.106	0.095	9.25981	0.107	0.106	0.095	9.26316	N	N	0
17..52204	17	no	no	yes	0	0	1	F	1	polypay	NA	NA	NA	27	0.107	0.104	0.114	12.5725	0.107	0.103	0.113	12.5632	0.108	0.103	0.113	12.607	N	N	0
17..34112	17	no	no	yes	0	0	1	F	1	polypay	NA	NA	NA	28	0.587	0.489	0.461	46.17	0.584	0.487	0.459	45.8496	0.582	0.484	0.458	45.8346	N	N	0
17..52306	17	no	no	yes	0	0	1	F	1	polypay	NA	NA	NA	28	0.12	0.104	0.105	9.88285	0.119	0.105	0.106	9.88912	0.119	0.104	0.106	9.89474	N	N	0
17..34322	17	no	no	yes	0	0	1	F	1	polypay	NA	NA	NA	27	0.197	0.204	0.199	23.2108	0.195	0.204	0.199	23.2594	0.194	0.204	0.199	23.2296	N	N	0
17..43436	17	no	no	yes	0	0	1	F	3	polypay	NA	NA	NA	28	0.238	0.186	0.178	18.0835	0.238	0.186	0.179	18.0701	0.237	0.186	0.178	18.0752	N	N	0
