# Supplementary material for: The Seroprevalence of Chlamydia abortus in Montana Domestic Rangeland Sheep Varies by Breed, Flock and Herding Practices
Source: Vet Med Sci. 2026 Apr 3;12(3):e70935. doi: 10.1002/vms3.70935 (PMC13052306; doi:10.1002/vms3.70935)
Supplement: Supplementary file 2 — Supporting Information: vms370935‐sup‐0002‐SuppMat.xlsx [file VMS3-12-e70935-s002.xlsx]

## Sheet: univariate R output
Aborted this season	statistic	p-value	corrected p-value
no intercept	-1.89211	7.52465898800008e-63	3.00986359520003e-62
yes	-12.674	0.98016	0.98016
yes intercept	-14.5661	0.977199	0.98016
no	12.674	0.98016	0.98016
Herded?	statistic	p-value	corrected p-value
no interceps	-2.30259	9.91428937229626e-42	3.9657157489185e-41
yes	0.622051	0.0052933	0.0052933
yes intercept	-1.68053	2.31915673966624e-31	4.63831347933247e-31
no	-0.622051	0.0052933	0.0052933
Intensive?	statistic	p-value	corrected p-value
no intercept	-1.87915	1.46330250319522e-50	5.85321001278087e-50
yes	-0.367344	0.152874	0.152874
yes intercept	-2.2465	1.22406509589247e-23	2.44813019178495e-23
no	0.367344	0.152874	0.152874
Lambed before sampling?	statistic	p-value	corrected p-value
no intercept	-2.13044	7.84948907048074e-40	3.13979562819229e-39
yes	0.508321	0.0250874	0.0250874
yes intercept	-1.62212	2.9162882386358e-24	5.83257647727159e-24
no	-0.508321	0.0250874	0.0250874
Location cluster	statistic	p-value	corrected p-value
1 intercept	-1.78654	8.51884382862736e-21	6.81507506290189e-20
2	0.289018	0.239905	0.274178
3	-1.77829	0.00388171	0.00621074
4	-1.09764	0.00512933	0.0068391
2 intercept	-1.49752	4.13579145337276e-22	6.61726632539641e-21
1	-0.289018	0.239905	0.274178
3	-2.06731	0.000641061	0.00128212
4	-1.38666	0.000225397	0.000601059
3 intercept	-3.56483	1.13670919791123e-09	4.54683679164493e-09
1	1.77829	0.00388171	0.00621074
2	2.06731	0.000641061	0.00128212
4	0.680647	0.315637	0.315637
4 intercept	-2.88418	3.75242113376501e-17	2.00129127134134e-16
1	1.09764	0.00512933	0.0068391
2	1.38666	0.000225397	0.000601059
3	-0.680647	0.315637	0.315637
Raises rams?	statistic	p-value	corrected p-value
no intercept	-2.10366	1.16357064948431e-45	4.65428259793725e-45
yes	0.296858	0.177479	0.177479
yes intercept	-1.8068	1.1502519407997e-28	2.30050388159939e-28
no	-0.296858	0.177479	0.177479
sex	statistic	p-value	corrected p-value
F intercept	-1.96457	5.86162625110658e-69	2.34465050044263e-68
M	-0.26005	0.628869	0.628869
M intercept	-2.22462	2.36733280050262e-05	4.73466560100524e-05
F	0.26005	0.628869	0.628869
age	statistic	p-value	corrected p-value
young intercept	-2.16136	3.06856510010573e-39	6.13713020021147e-39
mature	-0.222452	0.504743	0.504743
breed_full	statistic	p-value	corrected p-value
commercial intercept	-1.38629	0.0317425	0.156271
polypay	-1.79176	0.0642385	0.159418
rambouillet	-0.428996	0.519861	0.639828
targhee	-0.929835	0.173442	0.284622
targhee-rambouillet	-0.428996	0.574147	0.680471
texel cross	0.0953102	0.89609	0.924997
white-face crossbred	-2.42037	0.0436122	0.159418
polypay intercept	-3.17805	1.06449106996572e-05	0.000170319
commercial	1.79176	0.0642385	0.159418
rambouillet	1.36276	0.0657639	0.159418
targhee	0.861925	0.253922	0.386929
targhee-rambouillet	1.36276	0.100131	0.206723
texel cross	1.88707	0.0180367	0.097953
white-face crossbred	-0.628609	0.612817	0.700362
rambouillet intercept	-1.81529	1.03395471425631e-27	6.61731017124037e-26
commercial	0.428996	0.519861	0.639828
polypay	-1.36276	0.0657639	0.159418
targhee	-0.500839	0.0722362	0.159418
targhee-rambouillet	2.16611449097472e-16	1	1
texel cross	0.524306	0.166476	0.284622
white-face crossbred	-1.99137	0.0519524	0.159418
targhee intercept	-2.31613	3.60067485113169e-25	1.15221595236214e-23
commercial	0.929835	0.173442	0.284622
polypay	-0.861925	0.253922	0.386929
rambouillet	0.500839	0.0722362	0.159418
targhee-rambouillet	0.500839	0.281254	0.409097
texel cross	1.02515	0.0118267	0.0946137
white-face crossbred	-1.49053	0.149996	0.274949
targhee-rambouillet intercept	-1.81529	8.43091105401095e-06	0.000170319
commercial	0.428996	0.574147	0.680471
polypay	-1.36276	0.100131	0.206723
rambouillet	2.21741822617649e-14	1	1
targhee	-0.500839	0.281254	0.409097
texel cross	0.524306	0.323502	0.45009
white-face crossbred	-1.99137	0.0677271	0.159418
texel cross	-1.29098	0.000149471	0.00177523
commercial	-0.0953102	0.89609	0.924997
polypay	-1.88707	0.0180367	0.097953
rambouillet	-0.524306	0.166476	0.284622
targhee	-1.02515	0.0118267	0.0946137
targhee-rambouillet	-0.524306	0.323502	0.45009
white-face crossbred	-2.51568	0.0183662	0.097953
white-face crossbred intercept	-3.80666	0.000166428	0.00177523
commercial	2.42037	0.0436122	0.159418
polypay	0.628609	0.612817	0.700362
rambouillet	1.99137	0.0519524	0.159418
targhee	1.49053	0.149996	0.274949
targhee-rambouillet	1.99137	0.0677271	0.159418
texel cross	2.51568	0.0183662	0.097953
breed_crossbred_combined	statistic	p-value	corrected p-value
crossbred intercept	-1.77071	1.06618076345364e-15	8.88483969544698e-15
polypay	-1.40735	0.0621541	0.147397
rambouillet	-0.0445839	0.871895	0.871895
targhee	-0.545423	0.0825424	0.147397
polypay intercept	-3.17805	1.0587995742567e-05	6.6174973391044e-05
crossbred	1.40735	0.0621541	0.147397
rambouillet	1.36276	0.0656962	0.147397
targhee	0.861924	0.253808	0.333958
rambouillet intercept	-1.81529	1.0339547142496e-27	2.584886785624e-26
crossbred	0.0445839	0.871895	0.871895
polypay	-1.36276	0.0656962	0.147397
targhee	-0.500839	0.0722362	0.147397
targhee intercept	-2.31613	3.600654587662e-25	4.5008182345775e-24
crossbred	0.545423	0.0825424	0.147397
polypay	-0.861924	0.253808	0.333958
rambouillet	0.500839	0.0722362	0.147397
producer	statistic	p-value	corrected p-value
1 intercept	-2.02438	4.80624803509377e-07	6.9450284107105e-05
2	0.483937	0.374259	0.727893
3	-15.5417	0.987463	0.996197
4	0.820409	0.114403	0.355511
5	0.739184	0.147095	0.418335
6	0.508034	0.35141	0.727893
7	-1.84682	0.0894521	0.327236
8	-1.34291	0.103152	0.334954
9	-0.460525	0.67981	0.996197
10	0.209092	0.714977	0.996197
11	-0.172843	0.780289	0.996197
12	0.366154	0.511139	0.884546
13	-15.5417	0.987861	0.996197
14	0.871702	0.0942606	0.328209
15	-0.154151	0.793639	0.996197
16	-1.78228	0.101425	0.334954
17	-1.15367	0.162592	0.439149
2 intercept	-1.54045	2.74327987805404e-05	0.00099101
1	-0.483937	0.374259	0.727893
3	-16.0256	0.987072	0.996197
4	0.336472	0.495105	0.867184
5	0.255247	0.597047	0.942877
6	0.0240976	0.96304	0.996197
7	-2.33076	0.0301569	0.185433
8	-1.82685	0.0236869	0.159198
9	-0.944462	0.39217	0.740766
10	-0.274845	0.616418	0.952646
11	-0.65678	0.271767	0.599547
12	-0.117783	0.824998	0.996197
13	-16.0256	0.987483	0.996197
14	0.387766	0.432985	0.807308
15	-0.638087	0.259663	0.590886
16	-2.26622	0.0351413	0.197652
17	-1.63761	0.0431482	0.211353
3 intercept	-17.5661	0.98583	0.996197
1	15.5417	0.987463	0.996197
2	16.0256	0.987072	0.996197
4	16.3621	0.986801	0.996197
5	16.2809	0.986866	0.996197
6	16.0497	0.987053	0.996197
7	13.6949	0.988952	0.996197
8	14.1988	0.988546	0.996197
9	15.0812	0.987834	0.996197
10	15.7508	0.987294	0.996197
11	15.3688	0.987602	0.996197
12	15.9078	0.987167	0.996197
13	-6.05197e-08	1	1
14	16.4134	0.98676	0.996197
15	15.3875	0.987587	0.996197
16	13.7594	0.9889	0.996197
17	14.388	0.988393	0.996197
4 intercept	-1.20397	0.000254259	0.00565236
1	-0.820409	0.114403	0.355511
2	-0.336472	0.495105	0.867184
3	-16.3621	0.986801	0.996197
5	-0.0812254	0.85815	0.996197
6	-0.312375	0.526996	0.901194
7	-2.66723	0.0120716	0.123261
8	-2.16332	0.00623511	0.100108
9	-1.28093	0.240632	0.580976
10	-0.611317	0.243246	0.580976
11	-0.993252	0.0840643	0.315514
12	-0.454255	0.370358	0.727893
13	-16.3621	0.98722	0.996197
14	0.0512933	0.912518	0.996197
15	-0.97456	0.0722146	0.278267
16	-2.60269	0.014373	0.123261
17	-1.97408	0.0128191	0.123261
5 intercept	-1.2852	4.10943425279977e-05	0.00118763
1	-0.739184	0.147095	0.418335
2	-0.255247	0.597047	0.942877
3	-16.2809	0.986866	0.996197
4	0.0812254	0.85815	0.996197
6	-0.231149	0.632545	0.967225
7	-2.586	0.0145013	0.123261
8	-2.0821	0.00795338	0.114926
9	-1.19971	0.269721	0.599547
10	-0.530092	0.302504	0.65732
11	-0.912026	0.107139	0.340254
12	-0.37303	0.452916	0.829607
13	-16.2809	0.987283	0.996197
14	0.132519	0.771302	0.996197
15	-0.893334	0.0935236	0.328209
16	-2.52146	0.0172137	0.127558
17	-1.89286	0.0161368	0.127558
6 intercept	-1.51635	3.7997043602298e-05	0.00118763
1	-0.508034	0.35141	0.727893
2	-0.0240976	0.96304	0.996197
3	-16.0497	0.987053	0.996197
4	0.312375	0.526996	0.901194
5	0.231149	0.632545	0.967225
7	-2.35485	0.0285323	0.183241
8	-1.85095	0.021964	0.154819
9	-0.968559	0.380318	0.727893
10	-0.298942	0.586215	0.936001
11	-0.680877	0.254953	0.589989
12	-0.141881	0.790171	0.996197
13	-16.0497	0.987464	0.996197
14	0.363668	0.462647	0.830466
15	-0.662185	0.242525	0.580976
16	-2.29032	0.0332879	0.196331
17	-1.66171	0.040255	0.206539
7 intercept	-3.8712	0.000127367	0.00334627
1	1.84682	0.0894521	0.327236
2	2.33076	0.0301569	0.185433
3	-13.6949	0.988952	0.996197
4	2.66723	0.0120716	0.123261
5	2.586	0.0145013	0.123261
6	2.35485	0.0285323	0.183241
8	0.503905	0.684513	0.996197
9	1.38629	0.339231	0.715603
10	2.05591	0.0591505	0.26077
11	1.67398	0.133245	0.396989
12	2.21297	0.0407361	0.206539
13	-13.6949	0.989303	0.996197
14	2.71852	0.0105633	0.123261
15	1.69267	0.123291	0.375065
16	0.0645385	0.963986	0.996197
17	0.693147	0.576672	0.936001
8 intercept	-3.3673	2.84041176405358e-06	0.000227335
1	1.34291	0.103152	0.334954
2	1.82685	0.0236869	0.159198
3	-14.1988	0.988546	0.996197
4	2.16332	0.00623511	0.100108
5	2.0821	0.00795338	0.114926
6	1.85095	0.021964	0.154819
7	-0.503905	0.684513	0.996197
9	0.882389	0.485512	0.860816
10	1.55201	0.0604553	0.26077
11	1.17007	0.173617	0.460324
12	1.70907	0.0362476	0.197652
13	-14.1988	0.98891	0.996197
14	2.21462	0.00515691	0.0931466
15	1.18876	0.156181	0.429868
16	-0.439367	0.723254	0.996197
17	0.189242	0.852649	0.996197
9 intercept	-2.48491	0.016967	0.127558
1	0.460525	0.67981	0.996197
2	0.944462	0.39217	0.740766
3	-15.0812	0.987834	0.996197
4	1.28093	0.240632	0.580976
5	1.19971	0.269721	0.599547
6	0.968559	0.380318	0.727893
7	-1.38629	0.339231	0.715603
8	-0.882389	0.485512	0.860816
10	0.669617	0.549135	0.906858
11	0.287682	0.801214	0.996197
12	0.826679	0.456427	0.829607
13	-15.0812	0.98822	0.996197
14	1.33223	0.22257	0.569227
15	0.306374	0.785634	0.996197
16	-1.32176	0.362351	0.727893
17	-0.693147	0.584194	0.936001
10 intercept	-1.81529	8.43091105401255e-06	0.000487307
1	-0.209092	0.714977	0.996197
2	0.274845	0.616418	0.952646
3	-15.7508	0.987294	0.996197
4	0.611317	0.243246	0.580976
5	0.530092	0.302504	0.65732
6	0.298942	0.586215	0.936001
7	-2.05591	0.0591505	0.26077
8	-1.55201	0.0604553	0.26077
9	-0.669617	0.549135	0.906858
11	-0.381935	0.539946	0.902369
12	0.157062	0.779571	0.996197
13	-15.7508	0.987697	0.996197
14	0.66261	0.20702	0.538999
15	-0.363242	0.540173	0.902369
16	-1.99137	0.0677349	0.27571
17	-1.36276	0.100131	0.334954
11 intercept	-2.19722	3.14650431610427e-06	0.000227335
1	0.172843	0.780289	0.996197
2	0.65678	0.271767	0.599547
3	-15.3688	0.987602	0.996197
4	0.993252	0.0840643	0.315514
5	0.912026	0.107139	0.340254
6	0.680877	0.254953	0.589989
7	-1.67398	0.133245	0.396989
8	-1.17007	0.173617	0.460324
9	-0.287682	0.801214	0.996197
10	0.381935	0.539946	0.902369
12	0.538997	0.376226	0.727893
13	-15.3688	0.987996	0.996197
14	1.04455	0.0698032	0.276344
15	0.0186921	0.976647	0.996197
16	-1.60944	0.149095	0.418335
17	-0.980829	0.255186	0.589989
12 intercept	-1.65823	1.71866026006191e-05	0.000709561
1	-0.366154	0.511139	0.884546
2	0.117783	0.824998	0.996197
3	-15.9078	0.987167	0.996197
4	0.454255	0.370358	0.727893
5	0.37303	0.452916	0.829607
6	0.141881	0.790171	0.996197
7	-2.21297	0.0407361	0.206539
8	-1.70907	0.0362476	0.197652
9	-0.826679	0.456427	0.829607
10	-0.157062	0.779571	0.996197
11	-0.538997	0.376226	0.727893
13	-15.9078	0.987575	0.996197
14	0.505549	0.320021	0.685082
15	-0.520304	0.368211	0.727893
16	-2.14843	0.0471052	0.223171
17	-1.51983	0.0632745	0.265019
13 intercept	-17.5661	0.98628	0.996197
1	15.5417	0.987861	0.996197
2	16.0256	0.987483	0.996197
3	5.15091268802128e-08	1	1
4	16.3621	0.98722	0.996197
5	16.2809	0.987283	0.996197
6	16.0497	0.987464	0.996197
7	13.6949	0.989303	0.996197
8	14.1988	0.98891	0.996197
9	15.0812	0.98822	0.996197
10	15.7508	0.987697	0.996197
11	15.3688	0.987996	0.996197
12	15.9078	0.987575	0.996197
14	16.4134	0.98718	0.996197
15	15.3875	0.987981	0.996197
16	13.7594	0.989253	0.996197
17	14.388	0.988762	0.996197
14 intercept	-1.15268	0.000499516	0.0103114
1	-0.871702	0.0942606	0.328209
2	-0.387766	0.432985	0.807308
3	-16.4134	0.98676	0.996197
4	-0.0512933	0.912518	0.996197
5	-0.132519	0.771302	0.996197
6	-0.363668	0.462647	0.830466
7	-2.71852	0.0105633	0.123261
8	-2.21462	0.00515691	0.0931466
9	-1.33223	0.22257	0.569227
10	-0.66261	0.20702	0.538999
11	-1.04455	0.0698032	0.276344
12	-0.505549	0.320021	0.685082
13	-16.4134	0.98718	0.996197
15	-1.02585	0.0590044	0.26077
16	-2.65398	0.0126102	0.123261
17	-2.02537	0.010749	0.123261
15 intercept	-2.17853	4.24381612832235e-07	6.9450284107105e-05
1	0.154151	0.793639	0.996197
2	0.638087	0.259663	0.590886
3	-15.3875	0.987587	0.996197
4	0.97456	0.0722146	0.278267
5	0.893334	0.0935236	0.328209
6	0.662185	0.242525	0.580976
7	-1.69267	0.123291	0.375065
8	-1.18876	0.156181	0.429868
9	-0.306374	0.785634	0.996197
10	0.363242	0.540173	0.902369
11	-0.0186921	0.976647	0.996197
12	0.520304	0.368211	0.727893
13	-15.3875	0.987981	0.996197
14	1.02585	0.0590044	0.26077
16	-1.62813	0.138475	0.404237
17	-0.999521	0.234338	0.580976
16 intercept	-3.80666	0.00016651	0.00401012
1	1.78228	0.101425	0.334954
2	2.26622	0.0351413	0.197652
3	-13.7594	0.9889	0.996197
4	2.60269	0.014373	0.123261
5	2.52146	0.0172137	0.127558
6	2.29032	0.0332879	0.196331
7	-0.0645385	0.963986	0.996197
8	0.439367	0.723254	0.996197
9	1.32176	0.362351	0.727893
10	1.99137	0.0677349	0.27571
11	1.60944	0.149095	0.418335
12	2.14843	0.0471052	0.223171
13	-13.7594	0.989253	0.996197
14	2.65398	0.0126102	0.123261
15	1.62813	0.138475	0.404237
17	0.628609	0.612825	0.952646
17 intercept	-3.17805	1.06449257676789e-05	0.000512731
1	1.15367	0.162592	0.439149
2	1.63761	0.0431482	0.211353
3	-14.388	0.988393	0.996197
4	1.97408	0.0128191	0.123261
5	1.89286	0.0161368	0.127558
6	1.66171	0.040255	0.206539
7	-0.693147	0.576672	0.936001
8	-0.189242	0.852649	0.996197
9	0.693147	0.584194	0.936001
10	1.36276	0.100131	0.334954
11	0.980829	0.255186	0.589989
12	1.51983	0.0632745	0.265019
13	-14.388	0.988762	0.996197
14	2.02537	0.010749	0.123261
15	0.999521	0.234338	0.580976
16	-0.628609	0.612825	0.952646

## Sheet: univariate interaction R output
aborted and herded	statistic	p-value	corrected p-value			breed_cross and lambed	statistic	p-value	corrected p-value
0andno_intercept	-2.22052	8.76619379613406e-34	7.01295503690725e-33			noandcrossbred_group_intercept	-1.86075	4.64959021053885e-06	3.34770495158797e-05
relevel(as.factor(dat_work[[variable1]]), ref = as.character(names_table1[i]))yes	-24.1907	0.999964	1			relevel(as.factor(dat_work[[variable1]]), ref = as.character(names_table1[i]))rambouillet	0.145954	0.749392	0.772317
relevel(as.factor(dat_work[[variable2]]), ref = as.character(names_table2[j]))1	0.583399	0.012494	0.024988			relevel(as.factor(dat_work[[variable1]]), ref = as.character(names_table1[i]))targhee	-1.06002	0.0459789	0.08278
relevel(as.factor(dat_work[[variable1]]), ref = as.character(names_table1[i]))yes:relevel(as.factor(dat_work[[variable2]]), ref = as.character(names_table2[j]))1	-58.5158	0.999999	1			relevel(as.factor(dat_work[[variable2]]), ref = as.character(names_table2[j]))yes	0.140089	0.772317	0.772317
1andno_intercept	-1.63712	1.18646917569703e-29	4.74587670278811e-29			relevel(as.factor(dat_work[[variable1]]), ref = as.character(names_table1[i]))rambouillet:relevel(as.factor(dat_work[[variable2]]), ref = as.character(names_table2[j]))yes	-0.308022	0.607895	0.76193
relevel(as.factor(dat_work[[variable1]]), ref = as.character(names_table1[i]))yes1	-25.2216	0.999958	1			relevel(as.factor(dat_work[[variable1]]), ref = as.character(names_table1[i]))targhee:relevel(as.factor(dat_work[[variable2]]), ref = as.character(names_table2[j]))yes	1.53897	0.0218754	0.0437611
relevel(as.factor(dat_work[[variable2]]), ref = as.character(names_table2[j]))0	-0.583399	0.012494	0.024988			yesandcrossbred_group_intercept	-1.72066	6.39859471447514e-11	5.75873524302762e-10
relevel(as.factor(dat_work[[variable1]]), ref = as.character(names_table1[i]))yes:relevel(as.factor(dat_work[[variable2]]), ref = as.character(names_table2[j]))0	-38.1828	1	1			relevel(as.factor(dat_work[[variable1]]), ref = as.character(names_table1[i]))rambouillet1	-0.162068	0.677271	0.76193
						relevel(as.factor(dat_work[[variable1]]), ref = as.character(names_table1[i]))targhee1	0.47895	0.243279	0.364937
aborted and intensive	statistic	p-value	corrected p-value			relevel(as.factor(dat_work[[variable2]]), ref = as.character(names_table2[j]))no	-0.140089	0.772317	0.772317
0andno_intercept	-1.82984	9.99655557023889e-48	1.19958666842867e-46			relevel(as.factor(dat_work[[variable1]]), ref = as.character(names_table1[i]))rambouillet:relevel(as.factor(dat_work[[variable2]]), ref = as.character(names_table2[j]))no	0.308022	0.60789	0.76193
relevel(as.factor(dat_work[[variable1]]), ref = as.character(names_table1[i]))yes	-24.3348	0.999943	1			relevel(as.factor(dat_work[[variable1]]), ref = as.character(names_table1[i]))targhee:relevel(as.factor(dat_work[[variable2]]), ref = as.character(names_table2[j]))no	-1.53897	0.0218755	0.0437611
relevel(as.factor(dat_work[[variable2]]), ref = as.character(names_table2[j]))1	-0.292776	0.305881	0.917643			noandrambouillet_intercept	-1.7148	2.35183692934359e-16	4.23330647281847e-15
relevel(as.factor(dat_work[[variable1]]), ref = as.character(names_table1[i]))yes:relevel(as.factor(dat_work[[variable2]]), ref = as.character(names_table2[j]))1	-8.94829	1	1			relevel(as.factor(dat_work[[variable1]]), ref = as.character(names_table1[i]))crossbred_group	-0.145954	0.749404	0.772317
1andno_intercept	-2.12261	1.33200756732828e-16	7.99204540396971e-16			relevel(as.factor(dat_work[[variable1]]), ref = as.character(names_table1[i]))targhee2	-1.20597	0.00263483	0.00677605
relevel(as.factor(dat_work[[variable1]]), ref = as.character(names_table1[i]))yes1	-18.2545	0.999452	1			relevel(as.factor(dat_work[[variable2]]), ref = as.character(names_table2[j]))yes1	-0.167933	0.636147	0.76193
relevel(as.factor(dat_work[[variable2]]), ref = as.character(names_table2[j]))0	0.292776	0.30588	0.917643			relevel(as.factor(dat_work[[variable1]]), ref = as.character(names_table1[i]))crossbred_group:relevel(as.factor(dat_work[[variable2]]), ref = as.character(names_table2[j]))yes	0.308022	0.607907	0.76193
relevel(as.factor(dat_work[[variable1]]), ref = as.character(names_table1[i]))yes:relevel(as.factor(dat_work[[variable2]]), ref = as.character(names_table2[j]))0	-3.93936	0.999974	1			relevel(as.factor(dat_work[[variable1]]), ref = as.character(names_table1[i]))targhee:relevel(as.factor(dat_work[[variable2]]), ref = as.character(names_table2[j]))yes1	1.84699	0.00159308	0.00477993
0andyes_intercept	-29.9496	0.430662	0.918708			yesandrambouillet_intercept	-1.88273	5.26909674970571e-11	5.75873524302762e-10
relevel(as.factor(dat_work[[variable1]]), ref = as.character(names_table1[i]))no	28.1198	0.459354	0.918708			relevel(as.factor(dat_work[[variable1]]), ref = as.character(names_table1[i]))crossbred_group1	0.162068	0.67727	0.76193
relevel(as.factor(dat_work[[variable2]]), ref = as.character(names_table2[j]))11	2.93091	0.964485	1			relevel(as.factor(dat_work[[variable1]]), ref = as.character(names_table1[i]))targhee3	0.641018	0.132346	0.216573
relevel(as.factor(dat_work[[variable1]]), ref = as.character(names_table1[i]))no:relevel(as.factor(dat_work[[variable2]]), ref = as.character(names_table2[j]))1	-3.22369	0.960941	1			relevel(as.factor(dat_work[[variable2]]), ref = as.character(names_table2[j]))no1	0.167933	0.636131	0.76193
						relevel(as.factor(dat_work[[variable1]]), ref = as.character(names_table1[i]))crossbred_group:relevel(as.factor(dat_work[[variable2]]), ref = as.character(names_table2[j]))no	-0.308022	0.607893	0.76193
aborted and intensive	statistic	p-value	corrected p-value			relevel(as.factor(dat_work[[variable1]]), ref = as.character(names_table1[i]))targhee:relevel(as.factor(dat_work[[variable2]]), ref = as.character(names_table2[j]))no1	-1.84699	0.00159268	0.00477993
0andno_intercept	-1.82984	9.99655557023889e-48	1.19958666842867e-46			noandtarghee_intercept	-2.92077	1.39805256740107e-17	5.03298924264385e-16
relevel(as.factor(dat_work[[variable1]]), ref = as.character(names_table1[i]))yes	-24.3348	0.999943	1			relevel(as.factor(dat_work[[variable1]]), ref = as.character(names_table1[i]))crossbred_group2	1.06002	0.0459889	0.08278
relevel(as.factor(dat_work[[variable2]]), ref = as.character(names_table2[j]))1	-0.292776	0.305881	0.917643			relevel(as.factor(dat_work[[variable1]]), ref = as.character(names_table1[i]))rambouillet2	1.20597	0.00263513	0.00677605
relevel(as.factor(dat_work[[variable1]]), ref = as.character(names_table1[i]))yes:relevel(as.factor(dat_work[[variable2]]), ref = as.character(names_table2[j]))1	-8.94829	1	1			relevel(as.factor(dat_work[[variable2]]), ref = as.character(names_table2[j]))yes2	1.67906	0.000305388	0.00137425
1andno_intercept	-2.12261	1.33200756732828e-16	7.99204540396971e-16			relevel(as.factor(dat_work[[variable1]]), ref = as.character(names_table1[i]))crossbred_group:relevel(as.factor(dat_work[[variable2]]), ref = as.character(names_table2[j]))yes1	-1.53897	0.0218805	0.0437611
relevel(as.factor(dat_work[[variable1]]), ref = as.character(names_table1[i]))yes1	-18.2545	0.999452	1			relevel(as.factor(dat_work[[variable1]]), ref = as.character(names_table1[i]))rambouillet:relevel(as.factor(dat_work[[variable2]]), ref = as.character(names_table2[j]))yes1	-1.84699	0.00159331	0.00477993
relevel(as.factor(dat_work[[variable2]]), ref = as.character(names_table2[j]))0	0.292776	0.30588	0.917643			yesandtarghee_intercept	-1.24171	8.02773191426431e-05	0.000481664
relevel(as.factor(dat_work[[variable1]]), ref = as.character(names_table1[i]))yes:relevel(as.factor(dat_work[[variable2]]), ref = as.character(names_table2[j]))0	-3.93936	0.999974	1			relevel(as.factor(dat_work[[variable1]]), ref = as.character(names_table1[i]))crossbred_group3	-0.47895	0.243292	0.364937
0andyes_intercept	-29.9496	0.430662	0.918708			relevel(as.factor(dat_work[[variable1]]), ref = as.character(names_table1[i]))rambouillet3	-0.641018	0.13235	0.216573
relevel(as.factor(dat_work[[variable1]]), ref = as.character(names_table1[i]))no	28.1198	0.459354	0.918708			relevel(as.factor(dat_work[[variable2]]), ref = as.character(names_table2[j]))no2	-1.67906	0.000305267	0.00137425
relevel(as.factor(dat_work[[variable2]]), ref = as.character(names_table2[j]))11	2.93091	0.964485	1			relevel(as.factor(dat_work[[variable1]]), ref = as.character(names_table1[i]))crossbred_group:relevel(as.factor(dat_work[[variable2]]), ref = as.character(names_table2[j]))no1	1.53897	0.0218805	0.0437611
relevel(as.factor(dat_work[[variable1]]), ref = as.character(names_table1[i]))no:relevel(as.factor(dat_work[[variable2]]), ref = as.character(names_table2[j]))1	-3.22369	0.960941	1			relevel(as.factor(dat_work[[variable1]]), ref = as.character(names_table1[i]))rambouillet:relevel(as.factor(dat_work[[variable2]]), ref = as.character(names_table2[j]))no1	1.84699	0.00159271	0.00477993
aborted and rams	statistic	p-value	corrected p-value
0andno_intercept	-2.0003	3.89106386407875e-37	3.112851091263e-36
relevel(as.factor(dat_work[[variable1]]), ref = as.character(names_table1[i]))yes	-28.735	0.999993	1
relevel(as.factor(dat_work[[variable2]]), ref = as.character(names_table2[j]))1	0.235418	0.298615	0.59723
relevel(as.factor(dat_work[[variable1]]), ref = as.character(names_table1[i]))yes:relevel(as.factor(dat_work[[variable2]]), ref = as.character(names_table2[j]))1	-1.0907	1	1
1andno_intercept	-1.76489	2.84467198687586e-27	1.13786879475034e-26
relevel(as.factor(dat_work[[variable1]]), ref = as.character(names_table1[i]))yes1	-39.8729	1	1
relevel(as.factor(dat_work[[variable2]]), ref = as.character(names_table2[j]))0	-0.235418	0.298615	0.59723
relevel(as.factor(dat_work[[variable1]]), ref = as.character(names_table1[i]))yes:relevel(as.factor(dat_work[[variable2]]), ref = as.character(names_table2[j]))0	0.414099	1	1
aborted and breed_full	statistic	p-value	corrected p-value
noandcommercial_intercept	-1.38629	0.0317425	0.213169
relevel(as.factor(dat_work[[variable1]]), ref = as.character(names_table1[i]))rambouillet	-0.380772	0.568231	1
relevel(as.factor(dat_work[[variable1]]), ref = as.character(names_table1[i]))targhee	-0.879249	0.198146	0.500578
relevel(as.factor(dat_work[[variable1]]), ref = as.character(names_table1[i]))targhee-rambouillet	-0.428995	0.574148	1
relevel(as.factor(dat_work[[variable1]]), ref = as.character(names_table1[i]))texel cross	0.146604	0.84098	1
relevel(as.factor(dat_work[[variable1]]), ref = as.character(names_table1[i]))white-face crossbred	-2.42037	0.0436171	0.213169
relevel(as.factor(dat_work[[variable2]]), ref = as.character(names_table2[j]))yes	-27.1169	0.999985	1
relevel(as.factor(dat_work[[variable1]]), ref = as.character(names_table1[i]))rambouillet:relevel(as.factor(dat_work[[variable2]]), ref = as.character(names_table2[j]))yes	-67.5663	0.999999	1
yesandcommercial_intercept	-15.7127	0.742628	1
relevel(as.factor(dat_work[[variable1]]), ref = as.character(names_table1[i]))rambouillet1	0.146603	0.998401	1
relevel(as.factor(dat_work[[variable1]]), ref = as.character(names_table1[i]))targhee1	-0.879249	0.198122	0.500578
relevel(as.factor(dat_work[[variable1]]), ref = as.character(names_table1[i]))targhee-rambouillet1	-0.428996	0.574124	1
relevel(as.factor(dat_work[[variable1]]), ref = as.character(names_table1[i]))texel cross1	0.146603	0.840972	1
relevel(as.factor(dat_work[[variable1]]), ref = as.character(names_table1[i]))white-face crossbred1	-2.42037	0.0436043	0.213169
relevel(as.factor(dat_work[[variable2]]), ref = as.character(names_table2[j]))no	14.3264	0.76463	1
relevel(as.factor(dat_work[[variable1]]), ref = as.character(names_table1[i]))rambouillet:relevel(as.factor(dat_work[[variable2]]), ref = as.character(names_table2[j]))no	-0.527375	0.994247	1
noandrambouillet_intercept	-1.76707	1.36434170368742e-25	1.30976803553993e-23
relevel(as.factor(dat_work[[variable1]]), ref = as.character(names_table1[i]))commercial	0.380773	0.56823	1
relevel(as.factor(dat_work[[variable1]]), ref = as.character(names_table1[i]))targhee2	-0.498477	0.075641	0.25934
relevel(as.factor(dat_work[[variable1]]), ref = as.character(names_table1[i]))targhee-rambouillet2	-0.0482239	0.912966	1
relevel(as.factor(dat_work[[variable1]]), ref = as.character(names_table1[i]))texel cross2	0.527376	0.167206	0.472111
relevel(as.factor(dat_work[[variable1]]), ref = as.character(names_table1[i]))white-face crossbred2	-2.0396	0.0466236	0.213169
relevel(as.factor(dat_work[[variable2]]), ref = as.character(names_table2[j]))yes1	-24.8428	0.999953	1
relevel(as.factor(dat_work[[variable1]]), ref = as.character(names_table1[i]))texel cross:relevel(as.factor(dat_work[[variable2]]), ref = as.character(names_table2[j]))yes	-1.5613	0.999999	1
yesandrambouillet_intercept	-15.5661	0.644385	1
relevel(as.factor(dat_work[[variable1]]), ref = as.character(names_table1[i]))commercial1	0.380771	0.568233	1
relevel(as.factor(dat_work[[variable1]]), ref = as.character(names_table1[i]))targhee3	-0.498478	0.0756368	0.25934
relevel(as.factor(dat_work[[variable1]]), ref = as.character(names_table1[i]))targhee-rambouillet3	-0.0482238	0.912966	1
relevel(as.factor(dat_work[[variable1]]), ref = as.character(names_table1[i]))texel cross3	-0.00247087	0.999995	1
relevel(as.factor(dat_work[[variable1]]), ref = as.character(names_table1[i]))white-face crossbred3	-2.03959	0.0466307	0.213169
relevel(as.factor(dat_work[[variable2]]), ref = as.character(names_table2[j]))no1	13.799	0.682409	1
relevel(as.factor(dat_work[[variable1]]), ref = as.character(names_table1[i]))texel cross:relevel(as.factor(dat_work[[variable2]]), ref = as.character(names_table2[j]))no	0.529848	0.998989	1
noandtarghee_intercept	-2.26554	4.76511974504629e-24	2.28725747762222e-22
relevel(as.factor(dat_work[[variable1]]), ref = as.character(names_table1[i]))commercial2	0.87925	0.198145	0.500578
relevel(as.factor(dat_work[[variable1]]), ref = as.character(names_table1[i]))rambouillet2	0.498477	0.0756408	0.25934
relevel(as.factor(dat_work[[variable1]]), ref = as.character(names_table1[i]))targhee-rambouillet4	0.450255	0.332966	0.694905
relevel(as.factor(dat_work[[variable1]]), ref = as.character(names_table1[i]))texel cross4	1.02585	0.0121646	0.119502
relevel(as.factor(dat_work[[variable1]]), ref = as.character(names_table1[i]))white-face crossbred4	-1.54112	0.1367	0.410101
relevel(as.factor(dat_work[[variable2]]), ref = as.character(names_table2[j]))yes2	-26.234	0.999977	1
relevel(as.factor(dat_work[[variable1]]), ref = as.character(names_table1[i]))rambouillet:relevel(as.factor(dat_work[[variable2]]), ref = as.character(names_table2[j]))yes1	-5.32689	1	1
yesandtarghee_intercept	-22.9958	0.999689	1
relevel(as.factor(dat_work[[variable1]]), ref = as.character(names_table1[i]))commercial3	0.879252	0.198144	0.500578
relevel(as.factor(dat_work[[variable1]]), ref = as.character(names_table1[i]))rambouillet3	0.485225	0.999995	1
relevel(as.factor(dat_work[[variable1]]), ref = as.character(names_table1[i]))targhee-rambouillet5	0.450247	0.332975	0.694905
relevel(as.factor(dat_work[[variable1]]), ref = as.character(names_table1[i]))texel cross5	1.02585	0.0121645	0.119502
relevel(as.factor(dat_work[[variable1]]), ref = as.character(names_table1[i]))white-face crossbred5	-1.54111	0.1367	0.410101
relevel(as.factor(dat_work[[variable2]]), ref = as.character(names_table2[j]))no2	20.7302	0.99972	1
relevel(as.factor(dat_work[[variable1]]), ref = as.character(names_table1[i]))rambouillet:relevel(as.factor(dat_work[[variable2]]), ref = as.character(names_table2[j]))no1	0.0132518	1	1
noandtarghee-rambouillet_intercept	-1.81529	8.4308957151819e-06	0.000269789
relevel(as.factor(dat_work[[variable1]]), ref = as.character(names_table1[i]))commercial4	0.428997	0.574146	1
relevel(as.factor(dat_work[[variable1]]), ref = as.character(names_table1[i]))rambouillet4	0.0482234	0.912967	1
relevel(as.factor(dat_work[[variable1]]), ref = as.character(names_table1[i]))targhee4	-0.450254	0.332967	0.694905
relevel(as.factor(dat_work[[variable1]]), ref = as.character(names_table1[i]))texel cross6	0.5756	0.279539	0.638953
relevel(as.factor(dat_work[[variable1]]), ref = as.character(names_table1[i]))white-face crossbred6	-1.99137	0.0677349	0.25934
relevel(as.factor(dat_work[[variable2]]), ref = as.character(names_table2[j]))yes3	-30.3814	0.999997	1
relevel(as.factor(dat_work[[variable1]]), ref = as.character(names_table1[i]))rambouillet:relevel(as.factor(dat_work[[variable2]]), ref = as.character(names_table2[j]))yes2	-0.375377	1	1
yesandtarghee-rambouillet_intercept	-16.1434	0.994637	1
relevel(as.factor(dat_work[[variable1]]), ref = as.character(names_table1[i]))commercial5	0.428977	0.574165	1
relevel(as.factor(dat_work[[variable1]]), ref = as.character(names_table1[i]))rambouillet5	0.575015	0.999844	1
relevel(as.factor(dat_work[[variable1]]), ref = as.character(names_table1[i]))targhee5	-0.45026	0.33296	0.694905
relevel(as.factor(dat_work[[variable1]]), ref = as.character(names_table1[i]))texel cross7	0.575596	0.279542	0.638953
relevel(as.factor(dat_work[[variable1]]), ref = as.character(names_table1[i]))white-face crossbred7	-1.99138	0.0677341	0.25934
relevel(as.factor(dat_work[[variable2]]), ref = as.character(names_table2[j]))no3	14.3281	0.99524	1
relevel(as.factor(dat_work[[variable1]]), ref = as.character(names_table1[i]))rambouillet:relevel(as.factor(dat_work[[variable2]]), ref = as.character(names_table2[j]))no2	-0.526797	0.999857	1
noandtexel cross_intercept	-1.23969	0.000293703	0.00563909
relevel(as.factor(dat_work[[variable1]]), ref = as.character(names_table1[i]))commercial6	-0.146603	0.84098	1
relevel(as.factor(dat_work[[variable1]]), ref = as.character(names_table1[i]))rambouillet6	-0.527376	0.167206	0.472111
relevel(as.factor(dat_work[[variable1]]), ref = as.character(names_table1[i]))targhee6	-1.02585	0.0121646	0.119502
relevel(as.factor(dat_work[[variable1]]), ref = as.character(names_table1[i]))targhee-rambouillet6	-0.575599	0.27954	0.638953
relevel(as.factor(dat_work[[variable1]]), ref = as.character(names_table1[i]))white-face crossbred8	-2.56697	0.0161826	0.119502
relevel(as.factor(dat_work[[variable2]]), ref = as.character(names_table2[j]))yes4	-30.8636	0.999997	1
relevel(as.factor(dat_work[[variable1]]), ref = as.character(names_table1[i]))rambouillet:relevel(as.factor(dat_work[[variable2]]), ref = as.character(names_table2[j]))yes3	2.19061	1	1
yesandtexel cross_intercept	-19.4797	0.522891	1
relevel(as.factor(dat_work[[variable1]]), ref = as.character(names_table1[i]))commercial7	-0.146602	0.84098	1
relevel(as.factor(dat_work[[variable1]]), ref = as.character(names_table1[i]))rambouillet7	-0.870974	0.988325	1
relevel(as.factor(dat_work[[variable1]]), ref = as.character(names_table1[i]))targhee7	-1.02585	0.0121618	0.119502
relevel(as.factor(dat_work[[variable1]]), ref = as.character(names_table1[i]))targhee-rambouillet7	-0.5756	0.279525	0.638953
relevel(as.factor(dat_work[[variable1]]), ref = as.character(names_table1[i]))white-face crossbred9	-2.56697	0.0161783	0.119502
relevel(as.factor(dat_work[[variable2]]), ref = as.character(names_table2[j]))no4	18.24	0.549683	1
relevel(as.factor(dat_work[[variable1]]), ref = as.character(names_table1[i]))rambouillet:relevel(as.factor(dat_work[[variable2]]), ref = as.character(names_table2[j]))no3	0.343598	0.995394	1
noandwhite-face crossbred_intercept	-3.80666	0.00016651	0.00399624
relevel(as.factor(dat_work[[variable1]]), ref = as.character(names_table1[i]))commercial8	2.42037	0.043617	0.213169
relevel(as.factor(dat_work[[variable1]]), ref = as.character(names_table1[i]))rambouillet8	2.0396	0.0466236	0.213169
relevel(as.factor(dat_work[[variable1]]), ref = as.character(names_table1[i]))targhee8	1.54112	0.1367	0.410101
relevel(as.factor(dat_work[[variable1]]), ref = as.character(names_table1[i]))targhee-rambouillet8	1.99137	0.0677351	0.25934
relevel(as.factor(dat_work[[variable1]]), ref = as.character(names_table1[i]))texel cross8	2.56697	0.0161825	0.119502
relevel(as.factor(dat_work[[variable2]]), ref = as.character(names_table2[j]))yes5	-24.1381	0.999941	1
relevel(as.factor(dat_work[[variable1]]), ref = as.character(names_table1[i]))rambouillet:relevel(as.factor(dat_work[[variable2]]), ref = as.character(names_table2[j]))yes4	0.897216	0.999998	1
yesandwhite-face crossbred_intercept	-18.1333	0.774401	1
relevel(as.factor(dat_work[[variable1]]), ref = as.character(names_table1[i]))commercial9	2.42036	0.0436113	0.213169
relevel(as.factor(dat_work[[variable1]]), ref = as.character(names_table1[i]))rambouillet9	2.56677	0.964913	1
relevel(as.factor(dat_work[[variable1]]), ref = as.character(names_table1[i]))targhee9	1.54111	0.136689	0.410101
relevel(as.factor(dat_work[[variable1]]), ref = as.character(names_table1[i]))targhee-rambouillet9	1.99137	0.0677214	0.25934
relevel(as.factor(dat_work[[variable1]]), ref = as.character(names_table1[i]))texel cross9	2.56696	0.016178	0.119502
relevel(as.factor(dat_work[[variable2]]), ref = as.character(names_table2[j]))no5	14.3267	0.820849	1
relevel(as.factor(dat_work[[variable1]]), ref = as.character(names_table1[i]))rambouillet:relevel(as.factor(dat_work[[variable2]]), ref = as.character(names_table2[j]))no4	-0.527184	0.992791	1
aborted and breed_crossbred	statistic	p-value	corrected p-value
noandcrossbred_group_intercept	-1.75642	1.92657798668167e-15	1.28438532445445e-14
relevel(as.factor(dat_work[[variable1]]), ref = as.character(names_table1[i]))rambouillet	-0.0106468	0.969476	1
relevel(as.factor(dat_work[[variable1]]), ref = as.character(names_table1[i]))targhee	-0.509124	0.105698	0.264245
relevel(as.factor(dat_work[[variable2]]), ref = as.character(names_table2[j]))yes	-35.5192	1	1
relevel(as.factor(dat_work[[variable1]]), ref = as.character(names_table1[i]))rambouillet:relevel(as.factor(dat_work[[variable2]]), ref = as.character(names_table2[j]))yes	7.18078	1	1
yesandcrossbred_group_intercept	-25.1983	0.373485	0.81542
relevel(as.factor(dat_work[[variable1]]), ref = as.character(names_table1[i]))rambouillet1	-2.43397	0.971622	1
relevel(as.factor(dat_work[[variable1]]), ref = as.character(names_table1[i]))targhee1	-0.509124	0.105691	0.264245
relevel(as.factor(dat_work[[variable2]]), ref = as.character(names_table2[j]))no	23.4419	0.40771	0.81542
relevel(as.factor(dat_work[[variable1]]), ref = as.character(names_table1[i]))rambouillet:relevel(as.factor(dat_work[[variable2]]), ref = as.character(names_table2[j]))no	2.42333	0.971746	1
noandrambouillet_intercept	-1.76707	1.36434148568222e-25	2.72868297136443e-24
relevel(as.factor(dat_work[[variable1]]), ref = as.character(names_table1[i]))crossbred_group	0.0106465	0.969477	1
relevel(as.factor(dat_work[[variable1]]), ref = as.character(names_table1[i]))targhee2	-0.498477	0.075641	0.264245
relevel(as.factor(dat_work[[variable2]]), ref = as.character(names_table2[j]))yes1	-26.8384	0.999981	1
relevel(as.factor(dat_work[[variable1]]), ref = as.character(names_table1[i]))crossbred_group:relevel(as.factor(dat_work[[variable2]]), ref = as.character(names_table2[j]))yes	-10.9944	1	1
noandtarghee_intercept	-2.26554	4.76512859215741e-24	4.76512859215741e-23
relevel(as.factor(dat_work[[variable1]]), ref = as.character(names_table1[i]))crossbred_group1	0.509124	0.105698	0.264245
relevel(as.factor(dat_work[[variable1]]), ref = as.character(names_table1[i]))rambouillet2	0.498477	0.0756412	0.264245
relevel(as.factor(dat_work[[variable2]]), ref = as.character(names_table2[j]))yes2	-31.1346	0.999997	1
relevel(as.factor(dat_work[[variable1]]), ref = as.character(names_table1[i]))crossbred_group:relevel(as.factor(dat_work[[variable2]]), ref = as.character(names_table2[j]))yes1	5.77703	1	1
age and location	statistic	p-value	corrected p-value
1andyoung_intercept	-2.15948	0.000398157	0.00372349
relevel(as.factor(dat_work[[variable1]]), ref = as.character(names_table1[i]))mature	0.476619	0.466457	0.785612
relevel(as.factor(dat_work[[variable2]]), ref = as.character(names_table2[j]))2	0.77319	0.34996	0.661968
relevel(as.factor(dat_work[[variable2]]), ref = as.character(names_table2[j]))3	-1.42403	0.228734	0.632617
relevel(as.factor(dat_work[[variable2]]), ref = as.character(names_table2[j]))4	-0.374213	0.625478	0.856884
relevel(as.factor(dat_work[[variable1]]), ref = as.character(names_table1[i]))mature:relevel(as.factor(dat_work[[variable2]]), ref = as.character(names_table2[j]))2	-0.845716	0.35167	0.661968
relevel(as.factor(dat_work[[variable1]]), ref = as.character(names_table1[i]))mature:relevel(as.factor(dat_work[[variable2]]), ref = as.character(names_table2[j]))3	-0.448448	0.749379	0.856884
relevel(as.factor(dat_work[[variable1]]), ref = as.character(names_table1[i]))mature:relevel(as.factor(dat_work[[variable2]]), ref = as.character(names_table2[j]))4	-1.07842	0.257001	0.632617
2andyoung_intercept	-1.38629	0.0131425	0.0703655
relevel(as.factor(dat_work[[variable1]]), ref = as.character(names_table1[i]))mature1	-0.369097	0.557653	0.856884
relevel(as.factor(dat_work[[variable2]]), ref = as.character(names_table2[j]))1	-0.77319	0.349939	0.661968
relevel(as.factor(dat_work[[variable2]]), ref = as.character(names_table2[j]))31	-2.19722	0.0577174	0.205217
relevel(as.factor(dat_work[[variable2]]), ref = as.character(names_table2[j]))41	-1.1474	0.114454	0.366253
relevel(as.factor(dat_work[[variable1]]), ref = as.character(names_table1[i]))mature:relevel(as.factor(dat_work[[variable2]]), ref = as.character(names_table2[j]))1	0.845716	0.351653	0.661968
relevel(as.factor(dat_work[[variable1]]), ref = as.character(names_table1[i]))mature:relevel(as.factor(dat_work[[variable2]]), ref = as.character(names_table2[j]))31	0.397268	0.775389	0.856884
relevel(as.factor(dat_work[[variable1]]), ref = as.character(names_table1[i]))mature:relevel(as.factor(dat_work[[variable2]]), ref = as.character(names_table2[j]))41	-0.2327	0.803327	0.856884
3andyoung_intercept	-3.58352	0.000407257	0.00372349
relevel(as.factor(dat_work[[variable1]]), ref = as.character(names_table1[i]))mature2	0.0281709	0.981898	0.9819
relevel(as.factor(dat_work[[variable2]]), ref = as.character(names_table2[j]))11	1.42403	0.228636	0.632617
relevel(as.factor(dat_work[[variable2]]), ref = as.character(names_table2[j]))21	2.19722	0.0576664	0.205217
relevel(as.factor(dat_work[[variable2]]), ref = as.character(names_table2[j]))42	1.04982	0.34645	0.661968
relevel(as.factor(dat_work[[variable1]]), ref = as.character(names_table1[i]))mature:relevel(as.factor(dat_work[[variable2]]), ref = as.character(names_table2[j]))11	0.448448	0.749328	0.856884
relevel(as.factor(dat_work[[variable1]]), ref = as.character(names_table1[i]))mature:relevel(as.factor(dat_work[[variable2]]), ref = as.character(names_table2[j]))21	-0.397268	0.775344	0.856884
relevel(as.factor(dat_work[[variable1]]), ref = as.character(names_table1[i]))mature:relevel(as.factor(dat_work[[variable2]]), ref = as.character(names_table2[j]))42	-0.629968	0.657464	0.856884
4andyoung_intercept	-2.5337	4.94233276287349e-08	7.90773242059759e-07
relevel(as.factor(dat_work[[variable1]]), ref = as.character(names_table1[i]))mature3	-0.601798	0.383416	0.681713
relevel(as.factor(dat_work[[variable2]]), ref = as.character(names_table2[j]))12	0.374213	0.625436	0.856884
relevel(as.factor(dat_work[[variable2]]), ref = as.character(names_table2[j]))22	1.1474	0.114436	0.366253
relevel(as.factor(dat_work[[variable2]]), ref = as.character(names_table2[j]))32	-1.04982	0.346506	0.661968
relevel(as.factor(dat_work[[variable1]]), ref = as.character(names_table1[i]))mature:relevel(as.factor(dat_work[[variable2]]), ref = as.character(names_table2[j]))12	1.07842	0.256942	0.632617
relevel(as.factor(dat_work[[variable1]]), ref = as.character(names_table1[i]))mature:relevel(as.factor(dat_work[[variable2]]), ref = as.character(names_table2[j]))22	0.2327	0.803313	0.856884
relevel(as.factor(dat_work[[variable1]]), ref = as.character(names_table1[i]))mature:relevel(as.factor(dat_work[[variable2]]), ref = as.character(names_table2[j]))32	0.629968	0.657489	0.856884
1andmature_intercept	-1.68287	1.42197337599798e-12	9.10062960638707e-11
relevel(as.factor(dat_work[[variable1]]), ref = as.character(names_table1[i]))young	-0.476619	0.466412	0.785612
relevel(as.factor(dat_work[[variable2]]), ref = as.character(names_table2[j]))23	-0.0725264	0.846436	0.873741
relevel(as.factor(dat_work[[variable2]]), ref = as.character(names_table2[j]))33	-1.87248	0.0131915	0.0703655
relevel(as.factor(dat_work[[variable2]]), ref = as.character(names_table2[j]))43	-1.45263	0.00991775	0.0703655
relevel(as.factor(dat_work[[variable1]]), ref = as.character(names_table1[i]))young:relevel(as.factor(dat_work[[variable2]]), ref = as.character(names_table2[j]))2	0.845716	0.351659	0.661968
relevel(as.factor(dat_work[[variable1]]), ref = as.character(names_table1[i]))young:relevel(as.factor(dat_work[[variable2]]), ref = as.character(names_table2[j]))3	0.448448	0.749357	0.856884
relevel(as.factor(dat_work[[variable1]]), ref = as.character(names_table1[i]))young:relevel(as.factor(dat_work[[variable2]]), ref = as.character(names_table2[j]))4	1.07842	0.256947	0.632617
2andmature_intercept	-1.75539	1.31887738069487e-09	2.81360507881571e-08
relevel(as.factor(dat_work[[variable1]]), ref = as.character(names_table1[i]))young1	0.369097	0.557615	0.856884
relevel(as.factor(dat_work[[variable2]]), ref = as.character(names_table2[j]))13	0.0725264	0.846432	0.873741
relevel(as.factor(dat_work[[variable2]]), ref = as.character(names_table2[j]))34	-1.79996	0.0199368	0.0797566
relevel(as.factor(dat_work[[variable2]]), ref = as.character(names_table2[j]))44	-1.3801	0.0187219	0.0797566
relevel(as.factor(dat_work[[variable1]]), ref = as.character(names_table1[i]))young:relevel(as.factor(dat_work[[variable2]]), ref = as.character(names_table2[j]))1	-0.845716	0.351641	0.661968
relevel(as.factor(dat_work[[variable1]]), ref = as.character(names_table1[i]))young:relevel(as.factor(dat_work[[variable2]]), ref = as.character(names_table2[j]))31	-0.397268	0.775373	0.856884
relevel(as.factor(dat_work[[variable1]]), ref = as.character(names_table1[i]))young:relevel(as.factor(dat_work[[variable2]]), ref = as.character(names_table2[j]))41	0.2327	0.803298	0.856884
3andmature_intercept	-3.55535	7.13455809615575e-07	9.13223436307936e-06
relevel(as.factor(dat_work[[variable1]]), ref = as.character(names_table1[i]))young2	-0.0281709	0.9819	0.9819
relevel(as.factor(dat_work[[variable2]]), ref = as.character(names_table2[j]))14	1.87248	0.0131935	0.0703655
relevel(as.factor(dat_work[[variable2]]), ref = as.character(names_table2[j]))24	1.79996	0.0199392	0.0797566
relevel(as.factor(dat_work[[variable2]]), ref = as.character(names_table2[j]))45	0.419854	0.633452	0.856884
relevel(as.factor(dat_work[[variable1]]), ref = as.character(names_table1[i]))young:relevel(as.factor(dat_work[[variable2]]), ref = as.character(names_table2[j]))11	-0.448448	0.749349	0.856884
relevel(as.factor(dat_work[[variable1]]), ref = as.character(names_table1[i]))young:relevel(as.factor(dat_work[[variable2]]), ref = as.character(names_table2[j]))21	0.397268	0.775367	0.856884
relevel(as.factor(dat_work[[variable1]]), ref = as.character(names_table1[i]))young:relevel(as.factor(dat_work[[variable2]]), ref = as.character(names_table2[j]))42	0.629968	0.65747	0.856884
4andmature_intercept	-3.13549	8.32964790615808e-10	2.66548732997059e-08
relevel(as.factor(dat_work[[variable1]]), ref = as.character(names_table1[i]))young3	0.601798	0.383464	0.681713
relevel(as.factor(dat_work[[variable2]]), ref = as.character(names_table2[j]))15	1.45263	0.00992306	0.0703655
relevel(as.factor(dat_work[[variable2]]), ref = as.character(names_table2[j]))25	1.3801	0.0187371	0.0797566
relevel(as.factor(dat_work[[variable2]]), ref = as.character(names_table2[j]))35	-0.419854	0.633465	0.856884
relevel(as.factor(dat_work[[variable1]]), ref = as.character(names_table1[i]))young:relevel(as.factor(dat_work[[variable2]]), ref = as.character(names_table2[j]))12	-1.07842	0.256976	0.632617
relevel(as.factor(dat_work[[variable1]]), ref = as.character(names_table1[i]))young:relevel(as.factor(dat_work[[variable2]]), ref = as.character(names_table2[j]))22	-0.2327	0.803329	0.856884
relevel(as.factor(dat_work[[variable1]]), ref = as.character(names_table1[i]))young:relevel(as.factor(dat_work[[variable2]]), ref = as.character(names_table2[j]))32	-0.629968	0.657504	0.856884
age and herded	statistic	p-value	corrected p-value
0andyoung_intercept	-2.78148	9.23855687485132e-13	4.92723033325404e-12
relevel(as.factor(dat_work[[variable1]]), ref = as.character(names_table1[i]))mature	0.262833	0.571056	0.606217
relevel(as.factor(dat_work[[variable2]]), ref = as.character(names_table2[j]))1	1.24103	0.0370126	0.0740252
relevel(as.factor(dat_work[[variable1]]), ref = as.character(names_table1[i]))mature:relevel(as.factor(dat_work[[variable2]]), ref = as.character(names_table2[j]))1	-0.521068	0.445374	0.593867
1andyoung_intercept	-1.54044	0.000616283	0.00246513
relevel(as.factor(dat_work[[variable1]]), ref = as.character(names_table1[i]))mature1	-0.258235	0.606194	0.606217
relevel(as.factor(dat_work[[variable2]]), ref = as.character(names_table2[j]))0	-1.24103	0.0370089	0.0740252
relevel(as.factor(dat_work[[variable1]]), ref = as.character(names_table1[i]))mature:relevel(as.factor(dat_work[[variable2]]), ref = as.character(names_table2[j]))0	0.521068	0.445368	0.593867
0andmature_intercept	-2.51864	1.68460220214228e-23	2.69536352342764e-22
relevel(as.factor(dat_work[[variable1]]), ref = as.character(names_table1[i]))young	-0.262833	0.571063	0.606217
relevel(as.factor(dat_work[[variable2]]), ref = as.character(names_table2[j]))11	0.719965	0.031547	0.0740252
relevel(as.factor(dat_work[[variable1]]), ref = as.character(names_table1[i]))young:relevel(as.factor(dat_work[[variable2]]), ref = as.character(names_table2[j]))1	0.521068	0.445382	0.593867
1andmature_intercept	-1.79868	3.29559675039599e-16	2.63647740031679e-15
relevel(as.factor(dat_work[[variable1]]), ref = as.character(names_table1[i]))young1	0.258235	0.606217	0.606217
relevel(as.factor(dat_work[[variable2]]), ref = as.character(names_table2[j]))01	-0.719965	0.0315501	0.0740252
relevel(as.factor(dat_work[[variable1]]), ref = as.character(names_table1[i]))young:relevel(as.factor(dat_work[[variable2]]), ref = as.character(names_table2[j]))0	-0.521068	0.4454	0.593867
age and intensive	statistic	p-value	corrected p-value
0andyoung_intercept	-2.27727	8.55334701539945e-10	4.56178507487971e-09
relevel(as.factor(dat_work[[variable1]]), ref = as.character(names_table1[i]))mature	0.312236	0.447041	0.510922
relevel(as.factor(dat_work[[variable2]]), ref = as.character(names_table2[j]))1	-0.256429	0.666333	0.666353
relevel(as.factor(dat_work[[variable1]]), ref = as.character(names_table1[i]))mature:relevel(as.factor(dat_work[[variable2]]), ref = as.character(names_table2[j]))1	-0.914034	0.255197	0.408388
1andyoung_intercept	-2.5337	4.95251975262477e-08	1.98100790104991e-07
relevel(as.factor(dat_work[[variable1]]), ref = as.character(names_table1[i]))mature1	-0.601798	0.383464	0.510922
relevel(as.factor(dat_work[[variable2]]), ref = as.character(names_table2[j]))0	0.256429	0.666353	0.666353
relevel(as.factor(dat_work[[variable1]]), ref = as.character(names_table1[i]))mature:relevel(as.factor(dat_work[[variable2]]), ref = as.character(names_table2[j]))0	0.914034	0.255242	0.408388
0andmature_intercept	-1.96503	4.35881823432859e-29	6.97410917492574e-28
relevel(as.factor(dat_work[[variable1]]), ref = as.character(names_table1[i]))young	-0.312236	0.447057	0.510922
relevel(as.factor(dat_work[[variable2]]), ref = as.character(names_table2[j]))11	-1.17046	0.0302197	0.0805859
relevel(as.factor(dat_work[[variable1]]), ref = as.character(names_table1[i]))young:relevel(as.factor(dat_work[[variable2]]), ref = as.character(names_table2[j]))1	0.914034	0.255229	0.408388
1andmature_intercept	-3.13549	8.30566062930932e-10	4.56178507487971e-09
relevel(as.factor(dat_work[[variable1]]), ref = as.character(names_table1[i]))young1	0.601798	0.383429	0.510922
relevel(as.factor(dat_work[[variable2]]), ref = as.character(names_table2[j]))01	1.17046	0.0302182	0.0805859
relevel(as.factor(dat_work[[variable1]]), ref = as.character(names_table1[i]))young:relevel(as.factor(dat_work[[variable2]]), ref = as.character(names_table2[j]))0	-0.914034	0.255209	0.408388
age and lambed	statistic	p-value	corrected p-value
noandyoung_intercept	-2.78809	6.23457678119256e-08	3.32510761663603e-07
relevel(as.factor(dat_work[[variable1]]), ref = as.character(names_table1[i]))mature	0.517843	0.356609	0.570575
relevel(as.factor(dat_work[[variable2]]), ref = as.character(names_table2[j]))yes	0.942266	0.164008	0.382926
relevel(as.factor(dat_work[[variable1]]), ref = as.character(names_table1[i]))mature:relevel(as.factor(dat_work[[variable2]]), ref = as.character(names_table2[j]))yes	-0.506701	0.501978	0.57369
yesandyoung_intercept	-1.84583	2.64987082810283e-05	0.000105995
relevel(as.factor(dat_work[[variable1]]), ref = as.character(names_table1[i]))mature1	0.0111421	0.982363	0.982363
relevel(as.factor(dat_work[[variable2]]), ref = as.character(names_table2[j]))no	-0.942266	0.164003	0.382926
relevel(as.factor(dat_work[[variable1]]), ref = as.character(names_table1[i]))mature:relevel(as.factor(dat_work[[variable2]]), ref = as.character(names_table2[j]))no	0.506701	0.501973	0.57369
noandmature_intercept	-2.27025	3.75768050280797e-24	6.01228880449276e-23
relevel(as.factor(dat_work[[variable1]]), ref = as.character(names_table1[i]))young	-0.517843	0.35659	0.570575
relevel(as.factor(dat_work[[variable2]]), ref = as.character(names_table2[j]))yes1	0.435565	0.191463	0.382926
relevel(as.factor(dat_work[[variable1]]), ref = as.character(names_table1[i]))young:relevel(as.factor(dat_work[[variable2]]), ref = as.character(names_table2[j]))yes	0.506701	0.50196	0.57369
yesandmature_intercept	-1.83468	1.11637707870404e-13	8.93101662963229e-13
relevel(as.factor(dat_work[[variable1]]), ref = as.character(names_table1[i]))young1	-0.0111421	0.982362	0.982363
relevel(as.factor(dat_work[[variable2]]), ref = as.character(names_table2[j]))no1	-0.435565	0.191458	0.382926
relevel(as.factor(dat_work[[variable1]]), ref = as.character(names_table1[i]))young:relevel(as.factor(dat_work[[variable2]]), ref = as.character(names_table2[j]))no	-0.506701	0.501959	0.57369
age and producer	statistic	p-value	corrected p-value
9andyoung_intercept	-20.1521	0.998487	0.999999
relevel(as.factor(dat_work[[variable1]]), ref = as.character(names_table1[i]))mature	-6.5785	0.999984	0.999999
relevel(as.factor(dat_work[[variable2]]), ref = as.character(names_table2[j]))1	26.311	0.999934	0.999999
relevel(as.factor(dat_work[[variable2]]), ref = as.character(names_table2[j]))3	-33233.9	0.999032	0.999999
relevel(as.factor(dat_work[[variable2]]), ref = as.character(names_table2[j]))4	8.4458	0.999366	0.999999
relevel(as.factor(dat_work[[variable2]]), ref = as.character(names_table2[j]))7	-23.2137	0.999999	0.999999
relevel(as.factor(dat_work[[variable2]]), ref = as.character(names_table2[j]))8	11.1238	0.999165	0.999999
relevel(as.factor(dat_work[[variable2]]), ref = as.character(names_table2[j]))10	12.1531	0.999088	0.999999
relevel(as.factor(dat_work[[variable2]]), ref = as.character(names_table2[j]))11	0.900396	0.999932	0.999999
relevel(as.factor(dat_work[[variable2]]), ref = as.character(names_table2[j]))12	11.5954	0.999971	0.999999
relevel(as.factor(dat_work[[variable2]]), ref = as.character(names_table2[j]))13	-68012.9	0.998599	0.999999
relevel(as.factor(dat_work[[variable2]]), ref = as.character(names_table2[j]))14	9.85822	0.99926	0.999999
relevel(as.factor(dat_work[[variable2]]), ref = as.character(names_table2[j]))15	-0.572587	0.999957	0.999999
relevel(as.factor(dat_work[[variable2]]), ref = as.character(names_table2[j]))16	12.1626	0.999087	0.999999
relevel(as.factor(dat_work[[variable2]]), ref = as.character(names_table2[j]))17	16.3987	0.998769	0.999999
relevel(as.factor(dat_work[[variable1]]), ref = as.character(names_table1[i]))mature:relevel(as.factor(dat_work[[variable2]]), ref = as.character(names_table2[j]))3	9893.19	0.999772	0.999999
relevel(as.factor(dat_work[[variable1]]), ref = as.character(names_table1[i]))mature:relevel(as.factor(dat_work[[variable2]]), ref = as.character(names_table2[j]))4	10.6662	0.999973	0.999999
relevel(as.factor(dat_work[[variable1]]), ref = as.character(names_table1[i]))mature:relevel(as.factor(dat_work[[variable2]]), ref = as.character(names_table2[j]))7	18.3544	0.999999	0.999999
relevel(as.factor(dat_work[[variable1]]), ref = as.character(names_table1[i]))mature:relevel(as.factor(dat_work[[variable2]]), ref = as.character(names_table2[j]))8	4.84202	0.999988	0.999999
relevel(as.factor(dat_work[[variable1]]), ref = as.character(names_table1[i]))mature:relevel(as.factor(dat_work[[variable2]]), ref = as.character(names_table2[j]))10	-13.309	0.999967	0.999999
relevel(as.factor(dat_work[[variable1]]), ref = as.character(names_table1[i]))mature:relevel(as.factor(dat_work[[variable2]]), ref = as.character(names_table2[j]))11	7.29175	0.999982	0.999999
relevel(as.factor(dat_work[[variable1]]), ref = as.character(names_table1[i]))mature:relevel(as.factor(dat_work[[variable2]]), ref = as.character(names_table2[j]))13	-62244.4	0.998854	0.999999
relevel(as.factor(dat_work[[variable1]]), ref = as.character(names_table1[i]))mature:relevel(as.factor(dat_work[[variable2]]), ref = as.character(names_table2[j]))14	8.84253	0.999978	0.999999
relevel(as.factor(dat_work[[variable1]]), ref = as.character(names_table1[i]))mature:relevel(as.factor(dat_work[[variable2]]), ref = as.character(names_table2[j]))15	-4.65336	0.999988	0.999999
relevel(as.factor(dat_work[[variable1]]), ref = as.character(names_table1[i]))mature:relevel(as.factor(dat_work[[variable2]]), ref = as.character(names_table2[j]))16	5.10327	0.999987	0.999999
relevel(as.factor(dat_work[[variable1]]), ref = as.character(names_table1[i]))mature:relevel(as.factor(dat_work[[variable2]]), ref = as.character(names_table2[j]))17	-7.69409	0.999981	0.999999
10andyoung_intercept	-12.0029	0.70125	0.999999
relevel(as.factor(dat_work[[variable1]]), ref = as.character(names_table1[i]))mature1	-1.65943	0.961652	0.999999
relevel(as.factor(dat_work[[variable2]]), ref = as.character(names_table2[j]))18	-8.32684	0.814779	0.999999
relevel(as.factor(dat_work[[variable2]]), ref = as.character(names_table2[j]))31	-52913.3	0.998459	0.999999
relevel(as.factor(dat_work[[variable2]]), ref = as.character(names_table2[j]))41	4.91968	0.883245	0.999999
relevel(as.factor(dat_work[[variable2]]), ref = as.character(names_table2[j]))71	-35.1947	0.999998	0.999999
relevel(as.factor(dat_work[[variable2]]), ref = as.character(names_table2[j]))81	-14.9006	0.74048	0.999999
relevel(as.factor(dat_work[[variable2]]), ref = as.character(names_table2[j]))9	-30333.6	0.999194	0.999999
relevel(as.factor(dat_work[[variable2]]), ref = as.character(names_table2[j]))111	1.65174	0.970269	0.999999
relevel(as.factor(dat_work[[variable2]]), ref = as.character(names_table2[j]))121	-2.43053	0.895888	0.999999
relevel(as.factor(dat_work[[variable2]]), ref = as.character(names_table2[j]))131	-65831.9	0.998644	0.999999
relevel(as.factor(dat_work[[variable2]]), ref = as.character(names_table2[j]))141	14.0962	0.693094	0.999999
relevel(as.factor(dat_work[[variable2]]), ref = as.character(names_table2[j]))151	-1.76744	0.961382	0.999999
relevel(as.factor(dat_work[[variable2]]), ref = as.character(names_table2[j]))161	-69.8709	0.999997	0.999999
relevel(as.factor(dat_work[[variable2]]), ref = as.character(names_table2[j]))171	-11.7214	0.76241	0.999999
relevel(as.factor(dat_work[[variable1]]), ref = as.character(names_table1[i]))mature:relevel(as.factor(dat_work[[variable2]]), ref = as.character(names_table2[j]))31	-37003.6	0.999148	0.999999
relevel(as.factor(dat_work[[variable1]]), ref = as.character(names_table1[i]))mature:relevel(as.factor(dat_work[[variable2]]), ref = as.character(names_table2[j]))41	7.63381	0.836585	0.999999
relevel(as.factor(dat_work[[variable1]]), ref = as.character(names_table1[i]))mature:relevel(as.factor(dat_work[[variable2]]), ref = as.character(names_table2[j]))71	40.3747	0.999998	0.999999
relevel(as.factor(dat_work[[variable1]]), ref = as.character(names_table1[i]))mature:relevel(as.factor(dat_work[[variable2]]), ref = as.character(names_table2[j]))81	-6.98791	0.902798	0.999999
relevel(as.factor(dat_work[[variable1]]), ref = as.character(names_table1[i]))mature:relevel(as.factor(dat_work[[variable2]]), ref = as.character(names_table2[j]))9	22766	0.999597	0.999999
relevel(as.factor(dat_work[[variable1]]), ref = as.character(names_table1[i]))mature:relevel(as.factor(dat_work[[variable2]]), ref = as.character(names_table2[j]))111	1.90271	0.968804	0.999999
relevel(as.factor(dat_work[[variable1]]), ref = as.character(names_table1[i]))mature:relevel(as.factor(dat_work[[variable2]]), ref = as.character(names_table2[j]))131	54273	0.999	0.999999
relevel(as.factor(dat_work[[variable1]]), ref = as.character(names_table1[i]))mature:relevel(as.factor(dat_work[[variable2]]), ref = as.character(names_table2[j]))141	-11.293	0.776345	0.999999
relevel(as.factor(dat_work[[variable1]]), ref = as.character(names_table1[i]))mature:relevel(as.factor(dat_work[[variable2]]), ref = as.character(names_table2[j]))151	-2.42903	0.95553	0.999999
relevel(as.factor(dat_work[[variable1]]), ref = as.character(names_table1[i]))mature:relevel(as.factor(dat_work[[variable2]]), ref = as.character(names_table2[j]))161	40.4704	0.999999	0.999999
relevel(as.factor(dat_work[[variable1]]), ref = as.character(names_table1[i]))mature:relevel(as.factor(dat_work[[variable2]]), ref = as.character(names_table2[j]))171	-25247.4	0.999004	0.999999
15andyoung_intercept	-9.23589	0.677006	0.999999
relevel(as.factor(dat_work[[variable1]]), ref = as.character(names_table1[i]))mature2	-1.78527	0.959688	0.999999
relevel(as.factor(dat_work[[variable2]]), ref = as.character(names_table2[j]))19	-21.1281	0.745238	0.999999
relevel(as.factor(dat_work[[variable2]]), ref = as.character(names_table2[j]))32	-8239.95	0.99976	0.999999
relevel(as.factor(dat_work[[variable2]]), ref = as.character(names_table2[j]))42	-6.45441	0.861871	0.999999
relevel(as.factor(dat_work[[variable2]]), ref = as.character(names_table2[j]))72	-147.332	0.999993	0.999999
relevel(as.factor(dat_work[[variable2]]), ref = as.character(names_table2[j]))82	-21.7243	0.730154	0.999999
relevel(as.factor(dat_work[[variable2]]), ref = as.character(names_table2[j]))91	-287577	0.992355	0.999999
relevel(as.factor(dat_work[[variable2]]), ref = as.character(names_table2[j]))101	-3.2418	0.956111	0.999999
relevel(as.factor(dat_work[[variable2]]), ref = as.character(names_table2[j]))112	-32.8482	0.600969	0.999999
relevel(as.factor(dat_work[[variable2]]), ref = as.character(names_table2[j]))122	-26.3995	0.44382	0.999999
relevel(as.factor(dat_work[[variable2]]), ref = as.character(names_table2[j]))132	-52410.1	0.998921	0.999999
relevel(as.factor(dat_work[[variable2]]), ref = as.character(names_table2[j]))142	0.974381	0.983494	0.999999
relevel(as.factor(dat_work[[variable2]]), ref = as.character(names_table2[j]))162	-115.914	0.999996	0.999999
relevel(as.factor(dat_work[[variable2]]), ref = as.character(names_table2[j]))172	-7.24426	0.878709	0.999999
relevel(as.factor(dat_work[[variable1]]), ref = as.character(names_table1[i]))mature:relevel(as.factor(dat_work[[variable2]]), ref = as.character(names_table2[j]))32	8234.15	0.99976	0.999999
relevel(as.factor(dat_work[[variable1]]), ref = as.character(names_table1[i]))mature:relevel(as.factor(dat_work[[variable2]]), ref = as.character(names_table2[j]))42	-26.8643	0.605618	0.999999
relevel(as.factor(dat_work[[variable1]]), ref = as.character(names_table1[i]))mature:relevel(as.factor(dat_work[[variable2]]), ref = as.character(names_table2[j]))72	110.17	0.999994	0.999999
relevel(as.factor(dat_work[[variable1]]), ref = as.character(names_table1[i]))mature:relevel(as.factor(dat_work[[variable2]]), ref = as.character(names_table2[j]))82	0.273283	0.997591	0.999999
relevel(as.factor(dat_work[[variable1]]), ref = as.character(names_table1[i]))mature:relevel(as.factor(dat_work[[variable2]]), ref = as.character(names_table2[j]))91	225867	0.995997	0.999999
relevel(as.factor(dat_work[[variable1]]), ref = as.character(names_table1[i]))mature:relevel(as.factor(dat_work[[variable2]]), ref = as.character(names_table2[j]))101	-0.501279	0.994304	0.999999
relevel(as.factor(dat_work[[variable1]]), ref = as.character(names_table1[i]))mature:relevel(as.factor(dat_work[[variable2]]), ref = as.character(names_table2[j]))112	26.8512	0.719316	0.999999
relevel(as.factor(dat_work[[variable1]]), ref = as.character(names_table1[i]))mature:relevel(as.factor(dat_work[[variable2]]), ref = as.character(names_table2[j]))132	-353106	0.993496	0.999999
relevel(as.factor(dat_work[[variable1]]), ref = as.character(names_table1[i]))mature:relevel(as.factor(dat_work[[variable2]]), ref = as.character(names_table2[j]))142	-18.7306	0.744027	0.999999
relevel(as.factor(dat_work[[variable1]]), ref = as.character(names_table1[i]))mature:relevel(as.factor(dat_work[[variable2]]), ref = as.character(names_table2[j]))162	79.8375	0.999997	0.999999
relevel(as.factor(dat_work[[variable1]]), ref = as.character(names_table1[i]))mature:relevel(as.factor(dat_work[[variable2]]), ref = as.character(names_table2[j]))172	-143981	0.994322	0.999999
4andmature_intercept	-29.407	0.407446	0.999999
relevel(as.factor(dat_work[[variable1]]), ref = as.character(names_table1[i]))young	-3.42685	0.951281	0.999999
relevel(as.factor(dat_work[[variable2]]), ref = as.character(names_table2[j]))110	42.0457	0.426986	0.999999
relevel(as.factor(dat_work[[variable2]]), ref = as.character(names_table2[j]))33	-182634	0.993133	0.999999
relevel(as.factor(dat_work[[variable2]]), ref = as.character(names_table2[j]))73	2.03369	0.982737	0.999999
relevel(as.factor(dat_work[[variable2]]), ref = as.character(names_table2[j]))83	4.9977	0.957645	0.999999
relevel(as.factor(dat_work[[variable2]]), ref = as.character(names_table2[j]))92	-121011	0.997122	0.999999
relevel(as.factor(dat_work[[variable2]]), ref = as.character(names_table2[j]))102	16.3886	0.751376	0.999999
relevel(as.factor(dat_work[[variable2]]), ref = as.character(names_table2[j]))113	1.39012	0.980248	0.999999
relevel(as.factor(dat_work[[variable2]]), ref = as.character(names_table2[j]))123	14.2332	0.762208	0.999999
relevel(as.factor(dat_work[[variable2]]), ref = as.character(names_table2[j]))133	-136175	0.994392	0.999999
relevel(as.factor(dat_work[[variable2]]), ref = as.character(names_table2[j]))143	18.2896	0.666646	0.999999
relevel(as.factor(dat_work[[variable2]]), ref = as.character(names_table2[j]))152	-5.16555	0.932968	0.999999
relevel(as.factor(dat_work[[variable2]]), ref = as.character(names_table2[j]))163	9.2185	0.922117	0.999999
relevel(as.factor(dat_work[[variable2]]), ref = as.character(names_table2[j]))173	-119.348	0.999995	0.999999
relevel(as.factor(dat_work[[variable1]]), ref = as.character(names_table1[i]))young:relevel(as.factor(dat_work[[variable2]]), ref = as.character(names_table2[j]))3	-30926.4	0.999288	0.999999
relevel(as.factor(dat_work[[variable1]]), ref = as.character(names_table1[i]))young:relevel(as.factor(dat_work[[variable2]]), ref = as.character(names_table2[j]))7	-8062.03	0.999593	0.999999
relevel(as.factor(dat_work[[variable1]]), ref = as.character(names_table1[i]))young:relevel(as.factor(dat_work[[variable2]]), ref = as.character(names_table2[j]))8	16.1383	0.893578	0.999999
relevel(as.factor(dat_work[[variable1]]), ref = as.character(names_table1[i]))young:relevel(as.factor(dat_work[[variable2]]), ref = as.character(names_table2[j]))9	-22590.1	0.9996	0.999999
relevel(as.factor(dat_work[[variable1]]), ref = as.character(names_table1[i]))young:relevel(as.factor(dat_work[[variable2]]), ref = as.character(names_table2[j]))10	-16.1157	0.883546	0.999999
relevel(as.factor(dat_work[[variable1]]), ref = as.character(names_table1[i]))young:relevel(as.factor(dat_work[[variable2]]), ref = as.character(names_table2[j]))11	11.3146	0.91994	0.999999
relevel(as.factor(dat_work[[variable1]]), ref = as.character(names_table1[i]))young:relevel(as.factor(dat_work[[variable2]]), ref = as.character(names_table2[j]))13	100153	0.998155	0.999999
relevel(as.factor(dat_work[[variable1]]), ref = as.character(names_table1[i]))young:relevel(as.factor(dat_work[[variable2]]), ref = as.character(names_table2[j]))14	-22.8644	0.82903	0.999999
relevel(as.factor(dat_work[[variable1]]), ref = as.character(names_table1[i]))young:relevel(as.factor(dat_work[[variable2]]), ref = as.character(names_table2[j]))15	4.91985	0.956595	0.999999
relevel(as.factor(dat_work[[variable1]]), ref = as.character(names_table1[i]))young:relevel(as.factor(dat_work[[variable2]]), ref = as.character(names_table2[j]))16	-280710	0.989988	0.999999
relevel(as.factor(dat_work[[variable1]]), ref = as.character(names_table1[i]))young:relevel(as.factor(dat_work[[variable2]]), ref = as.character(names_table2[j]))17	139.379	0.999995	0.999999
8andmature_intercept	-16.5133	0.856527	0.999999
relevel(as.factor(dat_work[[variable1]]), ref = as.character(names_table1[i]))young1	4.80747	0.965552	0.999999
relevel(as.factor(dat_work[[variable2]]), ref = as.character(names_table2[j]))114	-2.58533	0.984104	0.999999
relevel(as.factor(dat_work[[variable2]]), ref = as.character(names_table2[j]))34	-133911	0.994965	0.999999
relevel(as.factor(dat_work[[variable2]]), ref = as.character(names_table2[j]))43	1.35679	0.989039	0.999999
relevel(as.factor(dat_work[[variable2]]), ref = as.character(names_table2[j]))74	3.6187	0.975284	0.999999
relevel(as.factor(dat_work[[variable2]]), ref = as.character(names_table2[j]))93	-217771	0.994822	0.999999
relevel(as.factor(dat_work[[variable2]]), ref = as.character(names_table2[j]))103	-35.1016	0.725642	0.999999
relevel(as.factor(dat_work[[variable2]]), ref = as.character(names_table2[j]))115	-6.34381	0.950532	0.999999
relevel(as.factor(dat_work[[variable2]]), ref = as.character(names_table2[j]))124	-5.15842	0.95757	0.999999
relevel(as.factor(dat_work[[variable2]]), ref = as.character(names_table2[j]))134	-109572	0.995487	0.999999
relevel(as.factor(dat_work[[variable2]]), ref = as.character(names_table2[j]))144	5.46514	0.953867	0.999999
relevel(as.factor(dat_work[[variable2]]), ref = as.character(names_table2[j]))153	-3.61744	0.972696	0.999999
relevel(as.factor(dat_work[[variable2]]), ref = as.character(names_table2[j]))164	-18.2516	0.887736	0.999999
relevel(as.factor(dat_work[[variable2]]), ref = as.character(names_table2[j]))174	-52.6882	0.999998	0.999999
relevel(as.factor(dat_work[[variable1]]), ref = as.character(names_table1[i]))young:relevel(as.factor(dat_work[[variable2]]), ref = as.character(names_table2[j]))31	-32340.6	0.999255	0.999999
relevel(as.factor(dat_work[[variable1]]), ref = as.character(names_table1[i]))young:relevel(as.factor(dat_work[[variable2]]), ref = as.character(names_table2[j]))4	-11.4227	0.927863	0.999999
relevel(as.factor(dat_work[[variable1]]), ref = as.character(names_table1[i]))young:relevel(as.factor(dat_work[[variable2]]), ref = as.character(names_table2[j]))71	-141110	0.992882	0.999999
relevel(as.factor(dat_work[[variable1]]), ref = as.character(names_table1[i]))young:relevel(as.factor(dat_work[[variable2]]), ref = as.character(names_table2[j]))91	159581	0.997172	0.999999
relevel(as.factor(dat_work[[variable1]]), ref = as.character(names_table1[i]))young:relevel(as.factor(dat_work[[variable2]]), ref = as.character(names_table2[j]))101	16.8821	0.9103	0.999999
relevel(as.factor(dat_work[[variable1]]), ref = as.character(names_table1[i]))young:relevel(as.factor(dat_work[[variable2]]), ref = as.character(names_table2[j]))111	-3.55524	0.981287	0.999999
relevel(as.factor(dat_work[[variable1]]), ref = as.character(names_table1[i]))young:relevel(as.factor(dat_work[[variable2]]), ref = as.character(names_table2[j]))131	79746.6	0.998531	0.999999
relevel(as.factor(dat_work[[variable1]]), ref = as.character(names_table1[i]))young:relevel(as.factor(dat_work[[variable2]]), ref = as.character(names_table2[j]))141	21.7211	0.862901	0.999999
relevel(as.factor(dat_work[[variable1]]), ref = as.character(names_table1[i]))young:relevel(as.factor(dat_work[[variable2]]), ref = as.character(names_table2[j]))151	-10.9358	0.935086	0.999999
relevel(as.factor(dat_work[[variable1]]), ref = as.character(names_table1[i]))young:relevel(as.factor(dat_work[[variable2]]), ref = as.character(names_table2[j]))161	-129210	0.995391	0.999999
relevel(as.factor(dat_work[[variable1]]), ref = as.character(names_table1[i]))young:relevel(as.factor(dat_work[[variable2]]), ref = as.character(names_table2[j]))171	17.6542	0.999999	0.999999
15andmature_intercept	-14.408	0.566825	0.999999
relevel(as.factor(dat_work[[variable1]]), ref = as.character(names_table1[i]))young2	4.76865	0.881198	0.999999
relevel(as.factor(dat_work[[variable2]]), ref = as.character(names_table2[j]))116	17.2383	0.582155	0.999999
relevel(as.factor(dat_work[[variable2]]), ref = as.character(names_table2[j]))35	-27209.7	0.998977	0.999999
relevel(as.factor(dat_work[[variable2]]), ref = as.character(names_table2[j]))44	-1.41421	0.963432	0.999999
relevel(as.factor(dat_work[[variable2]]), ref = as.character(names_table2[j]))75	-2.19099	0.965305	0.999999
relevel(as.factor(dat_work[[variable2]]), ref = as.character(names_table2[j]))84	4.0324	0.908986	0.999999
relevel(as.factor(dat_work[[variable2]]), ref = as.character(names_table2[j]))94	-2204.86	0.999948	0.999999
relevel(as.factor(dat_work[[variable2]]), ref = as.character(names_table2[j]))104	-7.17751	0.821483	0.999999
relevel(as.factor(dat_work[[variable2]]), ref = as.character(names_table2[j]))117	3.21546	0.9197	0.999999
relevel(as.factor(dat_work[[variable2]]), ref = as.character(names_table2[j]))125	-0.531885	0.985628	0.999999
relevel(as.factor(dat_work[[variable2]]), ref = as.character(names_table2[j]))135	-151.336	0.999994	0.999999
relevel(as.factor(dat_work[[variable2]]), ref = as.character(names_table2[j]))145	3.00673	0.915238	0.999999
relevel(as.factor(dat_work[[variable2]]), ref = as.character(names_table2[j]))165	-16.1349	0.747423	0.999999
relevel(as.factor(dat_work[[variable2]]), ref = as.character(names_table2[j]))175	-25.6266	0.999999	0.999999
relevel(as.factor(dat_work[[variable1]]), ref = as.character(names_table1[i]))young:relevel(as.factor(dat_work[[variable2]]), ref = as.character(names_table2[j]))32	-94167.7	0.997832	0.999999
relevel(as.factor(dat_work[[variable1]]), ref = as.character(names_table1[i]))young:relevel(as.factor(dat_work[[variable2]]), ref = as.character(names_table2[j]))41	8.12176	0.833819	0.999999
relevel(as.factor(dat_work[[variable1]]), ref = as.character(names_table1[i]))young:relevel(as.factor(dat_work[[variable2]]), ref = as.character(names_table2[j]))72	-36383.9	0.998165	0.999999
relevel(as.factor(dat_work[[variable1]]), ref = as.character(names_table1[i]))young:relevel(as.factor(dat_work[[variable2]]), ref = as.character(names_table2[j]))81	-19.6819	0.739945	0.999999
relevel(as.factor(dat_work[[variable1]]), ref = as.character(names_table1[i]))young:relevel(as.factor(dat_work[[variable2]]), ref = as.character(names_table2[j]))92	2197.41	0.999948	0.999999
relevel(as.factor(dat_work[[variable1]]), ref = as.character(names_table1[i]))young:relevel(as.factor(dat_work[[variable2]]), ref = as.character(names_table2[j]))102	-2.86482	0.960211	0.999999
relevel(as.factor(dat_work[[variable1]]), ref = as.character(names_table1[i]))young:relevel(as.factor(dat_work[[variable2]]), ref = as.character(names_table2[j]))112	-8.67044	0.880334	0.999999
relevel(as.factor(dat_work[[variable1]]), ref = as.character(names_table1[i]))young:relevel(as.factor(dat_work[[variable2]]), ref = as.character(names_table2[j]))132	-14312.3	0.999736	0.999999
relevel(as.factor(dat_work[[variable1]]), ref = as.character(names_table1[i]))young:relevel(as.factor(dat_work[[variable2]]), ref = as.character(names_table2[j]))142	11.0122	0.790464	0.999999
relevel(as.factor(dat_work[[variable1]]), ref = as.character(names_table1[i]))young:relevel(as.factor(dat_work[[variable2]]), ref = as.character(names_table2[j]))162	-93763.1	0.996656	0.999999
relevel(as.factor(dat_work[[variable1]]), ref = as.character(names_table1[i]))young:relevel(as.factor(dat_work[[variable2]]), ref = as.character(names_table2[j]))172	18.1818	0.999999	0.999999
age and rams	statistic	p-value	corrected p-value
0andyoung_intercept	-2.57588	5.03832176975877e-11	2.68710494387134e-10
relevel(as.factor(dat_work[[variable1]]), ref = as.character(names_table1[i]))mature	0.0219789	0.963503	0.963503
relevel(as.factor(dat_work[[variable2]]), ref = as.character(names_table2[j]))1	0.475818	0.41504	0.830091
relevel(as.factor(dat_work[[variable1]]), ref = as.character(names_table1[i]))mature:relevel(as.factor(dat_work[[variable2]]), ref = as.character(names_table2[j]))1	0.203435	0.764343	0.873539
1andyoung_intercept	-2.10006	1.20181533870812e-06	4.80726135483247e-06
relevel(as.factor(dat_work[[variable1]]), ref = as.character(names_table1[i]))mature1	0.225414	0.638194	0.873539
relevel(as.factor(dat_work[[variable2]]), ref = as.character(names_table2[j]))0	-0.475818	0.415045	0.830091
relevel(as.factor(dat_work[[variable1]]), ref = as.character(names_table1[i]))mature:relevel(as.factor(dat_work[[variable2]]), ref = as.character(names_table2[j]))0	-0.203435	0.764346	0.873539
0andmature_intercept	-2.5539	3.42877006368212e-20	5.48603210189139e-19
relevel(as.factor(dat_work[[variable1]]), ref = as.character(names_table1[i]))young	-0.0219789	0.963503	0.963503
relevel(as.factor(dat_work[[variable2]]), ref = as.character(names_table2[j]))11	0.679252	0.0496145	0.132305
relevel(as.factor(dat_work[[variable1]]), ref = as.character(names_table1[i]))young:relevel(as.factor(dat_work[[variable2]]), ref = as.character(names_table2[j]))1	-0.203435	0.764342	0.873539
1andmature_intercept	-1.87465	1.18897675944881e-19	9.51181407559046e-19
relevel(as.factor(dat_work[[variable1]]), ref = as.character(names_table1[i]))young1	-0.225414	0.63819	0.873539
relevel(as.factor(dat_work[[variable2]]), ref = as.character(names_table2[j]))01	-0.679252	0.0496132	0.132305
relevel(as.factor(dat_work[[variable1]]), ref = as.character(names_table1[i]))young:relevel(as.factor(dat_work[[variable2]]), ref = as.character(names_table2[j]))0	0.203435	0.764342	0.873539
sex and age	statistic	p-value	corrected p-value
Fandyoung_intercept	-2.41294	1.16802045710948e-15	9.34416365687581e-15
relevel(as.factor(dat_work[[variable1]]), ref = as.character(names_table1[i]))mature	0.288777	0.400741	0.869371
relevel(as.factor(dat_work[[variable2]]), ref = as.character(names_table2[j]))M	0.467023	0.674138	0.869371
relevel(as.factor(dat_work[[variable1]]), ref = as.character(names_table1[i]))mature:relevel(as.factor(dat_work[[variable2]]), ref = as.character(names_table2[j]))M	-20.8745	0.999231	0.99997
Mandyoung_intercept	-1.94591	0.0686672	0.366225
relevel(as.factor(dat_work[[variable1]]), ref = as.character(names_table1[i]))mature1	-15.6202	0.706364	0.869371
relevel(as.factor(dat_work[[variable2]]), ref = as.character(names_table2[j]))F	-0.467023	0.674074	0.869371
relevel(as.factor(dat_work[[variable1]]), ref = as.character(names_table1[i]))mature:relevel(as.factor(dat_work[[variable2]]), ref = as.character(names_table2[j]))F	15.9089	0.701194	0.869371
Fandmature_intercept	-2.12416	8.09911803672323e-38	1.29585888587572e-36
relevel(as.factor(dat_work[[variable1]]), ref = as.character(names_table1[i]))young	-0.288775	0.400744	0.869371
relevel(as.factor(dat_work[[variable2]]), ref = as.character(names_table2[j]))M1	-27.4558	0.99997	0.99997
relevel(as.factor(dat_work[[variable1]]), ref = as.character(names_table1[i]))young:relevel(as.factor(dat_work[[variable2]]), ref = as.character(names_table2[j]))M	27.9228	0.99997	0.99997
Mandmature_intercept	-24.9275	0.637801	0.869371
relevel(as.factor(dat_work[[variable1]]), ref = as.character(names_table1[i]))young1	22.9816	0.664319	0.869371
relevel(as.factor(dat_work[[variable2]]), ref = as.character(names_table2[j]))F1	22.8034	0.666717	0.869371
relevel(as.factor(dat_work[[variable1]]), ref = as.character(names_table1[i]))young:relevel(as.factor(dat_work[[variable2]]), ref = as.character(names_table2[j]))F	-23.2704	0.660369	0.869371
breed_full and location	statistic	p-value	corrected p-value
1andcommercial_intercept	-1.10389	0.386351	0.942121
relevel(as.factor(dat_work[[variable1]]), ref = as.character(names_table1[i]))friesian	0.287682	0.782234	0.942121
relevel(as.factor(dat_work[[variable1]]), ref = as.character(names_table1[i]))polypay	13.8284	0.856263	0.942121
relevel(as.factor(dat_work[[variable1]]), ref = as.character(names_table1[i]))rambouillet	-0.862223	0.51889	0.942121
relevel(as.factor(dat_work[[variable1]]), ref = as.character(names_table1[i]))targhee	-0.559616	0.6539	0.942121
relevel(as.factor(dat_work[[variable1]]), ref = as.character(names_table1[i]))targhee-rambouillet	-0.711401	0.59492	0.942121
relevel(as.factor(dat_work[[variable1]]), ref = as.character(names_table1[i]))texel cross	0.0953102	0.896081	0.942121
relevel(as.factor(dat_work[[variable1]]), ref = as.character(names_table1[i]))white-face crossbred	13.1998	0.862741	0.942121
relevel(as.factor(dat_work[[variable2]]), ref = as.character(names_table2[j]))2	-0.282405	0.79722	0.942121
relevel(as.factor(dat_work[[variable2]]), ref = as.character(names_table2[j]))3	-1.90132	0.00294305	0.0489942
relevel(as.factor(dat_work[[variable2]]), ref = as.character(names_table2[j]))4	-15.9026	0.834955	0.942121
relevel(as.factor(dat_work[[variable1]]), ref = as.character(names_table1[i]))rambouillet:relevel(as.factor(dat_work[[variable2]]), ref = as.character(names_table2[j]))2	0.572389	0.629983	0.942121
relevel(as.factor(dat_work[[variable1]]), ref = as.character(names_table1[i]))rambouillet:relevel(as.factor(dat_work[[variable2]]), ref = as.character(names_table2[j]))4	15.6901	0.837128	0.942121
2andcommercial_intercept	-1.38629	0.0316994	0.470962
relevel(as.factor(dat_work[[variable1]]), ref = as.character(names_table1[i]))friesian1	0.287682	0.782224	0.942121
relevel(as.factor(dat_work[[variable1]]), ref = as.character(names_table1[i]))polypay1	13.8284	0.689109	0.942121
relevel(as.factor(dat_work[[variable1]]), ref = as.character(names_table1[i]))rambouillet1	-0.289835	0.668246	0.942121
relevel(as.factor(dat_work[[variable1]]), ref = as.character(names_table1[i]))targhee1	-0.559616	0.653959	0.942121
relevel(as.factor(dat_work[[variable1]]), ref = as.character(names_table1[i]))targhee-rambouillet1	-0.711401	0.594986	0.942121
relevel(as.factor(dat_work[[variable1]]), ref = as.character(names_table1[i]))texel cross1	0.0953102	0.89607	0.942121
relevel(as.factor(dat_work[[variable1]]), ref = as.character(names_table1[i]))white-face crossbred1	13.1998	0.702595	0.942121
relevel(as.factor(dat_work[[variable2]]), ref = as.character(names_table2[j]))1	0.282405	0.797249	0.942121
relevel(as.factor(dat_work[[variable2]]), ref = as.character(names_table2[j]))31	-1.61892	0.184002	0.942121
relevel(as.factor(dat_work[[variable2]]), ref = as.character(names_table2[j]))41	-15.6202	0.651291	0.942121
relevel(as.factor(dat_work[[variable1]]), ref = as.character(names_table1[i]))rambouillet:relevel(as.factor(dat_work[[variable2]]), ref = as.character(names_table2[j]))1	-0.572389	0.630037	0.942121
relevel(as.factor(dat_work[[variable1]]), ref = as.character(names_table1[i]))rambouillet:relevel(as.factor(dat_work[[variable2]]), ref = as.character(names_table2[j]))41	15.1178	0.661825	0.942121
3andcommercial_intercept	-3.00521	0.0292326	0.450399
relevel(as.factor(dat_work[[variable1]]), ref = as.character(names_table1[i]))friesian2	0.287682	0.782233	0.942121
relevel(as.factor(dat_work[[variable1]]), ref = as.character(names_table1[i]))polypay2	13.8284	0.767845	0.942121
relevel(as.factor(dat_work[[variable1]]), ref = as.character(names_table1[i]))rambouillet2	14.8279	0.751587	0.942121
relevel(as.factor(dat_work[[variable1]]), ref = as.character(names_table1[i]))targhee2	-0.559616	0.653873	0.942121
relevel(as.factor(dat_work[[variable1]]), ref = as.character(names_table1[i]))targhee-rambouillet2	-0.711401	0.594903	0.942121
relevel(as.factor(dat_work[[variable1]]), ref = as.character(names_table1[i]))texel cross2	0.0953102	0.896079	0.942121
relevel(as.factor(dat_work[[variable1]]), ref = as.character(names_table1[i]))white-face crossbred2	13.1998	0.778114	0.942121
relevel(as.factor(dat_work[[variable2]]), ref = as.character(names_table2[j]))11	1.90132	0.00294096	0.0489942
relevel(as.factor(dat_work[[variable2]]), ref = as.character(names_table2[j]))21	1.61892	0.183877	0.942121
relevel(as.factor(dat_work[[variable2]]), ref = as.character(names_table2[j]))42	-14.0012	0.765033	0.942121
relevel(as.factor(dat_work[[variable1]]), ref = as.character(names_table1[i]))rambouillet:relevel(as.factor(dat_work[[variable2]]), ref = as.character(names_table2[j]))11	-15.6901	0.737694	0.942121
relevel(as.factor(dat_work[[variable1]]), ref = as.character(names_table1[i]))rambouillet:relevel(as.factor(dat_work[[variable2]]), ref = as.character(names_table2[j]))21	-15.1178	0.746897	0.942121
4andcommercial_intercept	-17.0065	0.991943	0.998547
relevel(as.factor(dat_work[[variable1]]), ref = as.character(names_table1[i]))friesian3	0.287682	0.782244	0.942121
relevel(as.factor(dat_work[[variable1]]), ref = as.character(names_table1[i]))polypay3	13.8284	0.993449	0.998547
relevel(as.factor(dat_work[[variable1]]), ref = as.character(names_table1[i]))rambouillet3	14.8279	0.992975	0.998547
relevel(as.factor(dat_work[[variable1]]), ref = as.character(names_table1[i]))targhee3	-0.559616	0.654067	0.942121
relevel(as.factor(dat_work[[variable1]]), ref = as.character(names_table1[i]))targhee-rambouillet3	-0.711401	0.595093	0.942121
relevel(as.factor(dat_work[[variable1]]), ref = as.character(names_table1[i]))texel cross3	0.0953102	0.89609	0.942121
relevel(as.factor(dat_work[[variable1]]), ref = as.character(names_table1[i]))white-face crossbred3	13.1998	0.993746	0.998547
relevel(as.factor(dat_work[[variable2]]), ref = as.character(names_table2[j]))12	15.9026	0.992466	0.998547
relevel(as.factor(dat_work[[variable2]]), ref = as.character(names_table2[j]))22	15.6202	0.9926	0.998547
relevel(as.factor(dat_work[[variable2]]), ref = as.character(names_table2[j]))32	14.0012	0.993367	0.998547
relevel(as.factor(dat_work[[variable1]]), ref = as.character(names_table1[i]))rambouillet:relevel(as.factor(dat_work[[variable2]]), ref = as.character(names_table2[j]))12	-15.6902	0.992567	0.998547
relevel(as.factor(dat_work[[variable1]]), ref = as.character(names_table1[i]))rambouillet:relevel(as.factor(dat_work[[variable2]]), ref = as.character(names_table2[j]))22	-15.1178	0.992838	0.998547
1andfriesian_intercept	-0.816206	0.551213	0.942121
relevel(as.factor(dat_work[[variable1]]), ref = as.character(names_table1[i]))commercial	-0.287683	0.782242	0.942121
relevel(as.factor(dat_work[[variable1]]), ref = as.character(names_table1[i]))polypay4	13.5408	0.933354	0.961078
relevel(as.factor(dat_work[[variable1]]), ref = as.character(names_table1[i]))rambouillet4	-1.14991	0.420623	0.942121
relevel(as.factor(dat_work[[variable1]]), ref = as.character(names_table1[i]))targhee4	-0.847299	0.528795	0.942121
relevel(as.factor(dat_work[[variable1]]), ref = as.character(names_table1[i]))targhee-rambouillet4	-0.999084	0.484444	0.942121
relevel(as.factor(dat_work[[variable1]]), ref = as.character(names_table1[i]))texel cross4	-0.192372	0.82785	0.942121
relevel(as.factor(dat_work[[variable1]]), ref = as.character(names_table1[i]))white-face crossbred4	12.9122	0.936449	0.961884
relevel(as.factor(dat_work[[variable2]]), ref = as.character(names_table2[j]))23	-0.282406	0.797322	0.942121
relevel(as.factor(dat_work[[variable2]]), ref = as.character(names_table2[j]))33	-1.90132	0.00294429	0.0489942
relevel(as.factor(dat_work[[variable2]]), ref = as.character(names_table2[j]))43	-15.9026	0.921768	0.952578
relevel(as.factor(dat_work[[variable1]]), ref = as.character(names_table1[i]))rambouillet:relevel(as.factor(dat_work[[variable2]]), ref = as.character(names_table2[j]))23	0.572389	0.630155	0.942121
relevel(as.factor(dat_work[[variable1]]), ref = as.character(names_table1[i]))rambouillet:relevel(as.factor(dat_work[[variable2]]), ref = as.character(names_table2[j]))42	15.6902	0.92281	0.952578
2andfriesian_intercept	-1.09861	0.178358	0.942121
relevel(as.factor(dat_work[[variable1]]), ref = as.character(names_table1[i]))commercial1	-0.287682	0.782214	0.942121
relevel(as.factor(dat_work[[variable1]]), ref = as.character(names_table1[i]))polypay5	13.5407	0.725764	0.942121
relevel(as.factor(dat_work[[variable1]]), ref = as.character(names_table1[i]))rambouillet5	-0.577517	0.492271	0.942121
relevel(as.factor(dat_work[[variable1]]), ref = as.character(names_table1[i]))targhee5	-0.847298	0.528723	0.942121
relevel(as.factor(dat_work[[variable1]]), ref = as.character(names_table1[i]))targhee-rambouillet5	-0.999083	0.484383	0.942121
relevel(as.factor(dat_work[[variable1]]), ref = as.character(names_table1[i]))texel cross5	-0.192372	0.827818	0.942121
relevel(as.factor(dat_work[[variable1]]), ref = as.character(names_table1[i]))white-face crossbred5	12.9121	0.738028	0.942121
relevel(as.factor(dat_work[[variable2]]), ref = as.character(names_table2[j]))13	0.282405	0.797291	0.942121
relevel(as.factor(dat_work[[variable2]]), ref = as.character(names_table2[j]))34	-1.61892	0.184068	0.942121
relevel(as.factor(dat_work[[variable2]]), ref = as.character(names_table2[j]))44	-15.6202	0.685686	0.942121
relevel(as.factor(dat_work[[variable1]]), ref = as.character(names_table1[i]))rambouillet:relevel(as.factor(dat_work[[variable2]]), ref = as.character(names_table2[j]))13	-0.572389	0.630098	0.942121
relevel(as.factor(dat_work[[variable1]]), ref = as.character(names_table1[i]))rambouillet:relevel(as.factor(dat_work[[variable2]]), ref = as.character(names_table2[j]))43	15.1178	0.695295	0.942121
3andfriesian_intercept	-2.71753	0.0637467	0.914436
relevel(as.factor(dat_work[[variable1]]), ref = as.character(names_table1[i]))commercial2	-0.287682	0.782208	0.942121
relevel(as.factor(dat_work[[variable1]]), ref = as.character(names_table1[i]))polypay6	13.5407	0.725042	0.942121
relevel(as.factor(dat_work[[variable1]]), ref = as.character(names_table1[i]))rambouillet6	14.5402	0.705636	0.942121
relevel(as.factor(dat_work[[variable1]]), ref = as.character(names_table1[i]))targhee6	-0.847298	0.528459	0.942121
relevel(as.factor(dat_work[[variable1]]), ref = as.character(names_table1[i]))targhee-rambouillet6	-0.999083	0.484117	0.942121
relevel(as.factor(dat_work[[variable1]]), ref = as.character(names_table1[i]))texel cross6	-0.192372	0.827811	0.942121
relevel(as.factor(dat_work[[variable1]]), ref = as.character(names_table1[i]))white-face crossbred6	12.9121	0.737336	0.942121
relevel(as.factor(dat_work[[variable2]]), ref = as.character(names_table2[j]))14	1.90132	0.00293977	0.0489942
relevel(as.factor(dat_work[[variable2]]), ref = as.character(names_table2[j]))24	1.61892	0.183859	0.942121
relevel(as.factor(dat_work[[variable2]]), ref = as.character(names_table2[j]))45	-14.0012	0.716047	0.942121
relevel(as.factor(dat_work[[variable1]]), ref = as.character(names_table1[i]))rambouillet:relevel(as.factor(dat_work[[variable2]]), ref = as.character(names_table2[j]))14	-15.6901	0.683591	0.942121
relevel(as.factor(dat_work[[variable1]]), ref = as.character(names_table1[i]))rambouillet:relevel(as.factor(dat_work[[variable2]]), ref = as.character(names_table2[j]))24	-15.1178	0.694527	0.942121
4andfriesian_intercept	-16.7188	0.684852	0.942121
relevel(as.factor(dat_work[[variable1]]), ref = as.character(names_table1[i]))commercial3	-0.287682	0.782238	0.942121
relevel(as.factor(dat_work[[variable1]]), ref = as.character(names_table1[i]))polypay7	13.5407	0.742409	0.942121
relevel(as.factor(dat_work[[variable1]]), ref = as.character(names_table1[i]))rambouillet7	14.5402	0.724137	0.942121
relevel(as.factor(dat_work[[variable1]]), ref = as.character(names_table1[i]))targhee7	-0.847298	0.528641	0.942121
relevel(as.factor(dat_work[[variable1]]), ref = as.character(names_table1[i]))targhee-rambouillet7	-0.999083	0.484283	0.942121
relevel(as.factor(dat_work[[variable1]]), ref = as.character(names_table1[i]))texel cross7	-0.192372	0.827844	0.942121
relevel(as.factor(dat_work[[variable1]]), ref = as.character(names_table1[i]))white-face crossbred7	12.9121	0.753978	0.942121
relevel(as.factor(dat_work[[variable2]]), ref = as.character(names_table2[j]))15	15.9026	0.699574	0.942121
relevel(as.factor(dat_work[[variable2]]), ref = as.character(names_table2[j]))25	15.6202	0.70462	0.942121
relevel(as.factor(dat_work[[variable2]]), ref = as.character(names_table2[j]))35	14.0012	0.734048	0.942121
relevel(as.factor(dat_work[[variable1]]), ref = as.character(names_table1[i]))rambouillet:relevel(as.factor(dat_work[[variable2]]), ref = as.character(names_table2[j]))15	-15.6901	0.703434	0.942121
relevel(as.factor(dat_work[[variable1]]), ref = as.character(names_table1[i]))rambouillet:relevel(as.factor(dat_work[[variable2]]), ref = as.character(names_table2[j]))25	-15.1178	0.713724	0.942121
1andpolypay_intercept	12.7245	0.911522	0.945619
relevel(as.factor(dat_work[[variable1]]), ref = as.character(names_table1[i]))commercial4	-13.8284	0.903895	0.942121
relevel(as.factor(dat_work[[variable1]]), ref = as.character(names_table1[i]))friesian4	-13.5407	0.905886	0.942121
relevel(as.factor(dat_work[[variable1]]), ref = as.character(names_table1[i]))rambouillet8	-14.6906	0.897926	0.942121
relevel(as.factor(dat_work[[variable1]]), ref = as.character(names_table1[i]))targhee8	-14.388	0.900012	0.942121
relevel(as.factor(dat_work[[variable1]]), ref = as.character(names_table1[i]))targhee-rambouillet8	-14.5398	0.898965	0.942121
relevel(as.factor(dat_work[[variable1]]), ref = as.character(names_table1[i]))texel cross8	-13.7331	0.904554	0.942121
relevel(as.factor(dat_work[[variable1]]), ref = as.character(names_table1[i]))white-face crossbred8	-0.628609	0.612781	0.942121
relevel(as.factor(dat_work[[variable2]]), ref = as.character(names_table2[j]))26	-0.282405	0.797331	0.942121
relevel(as.factor(dat_work[[variable2]]), ref = as.character(names_table2[j]))36	-1.90132	0.00294305	0.0489942
relevel(as.factor(dat_work[[variable2]]), ref = as.character(names_table2[j]))46	-15.9026	0.889546	0.942121
relevel(as.factor(dat_work[[variable1]]), ref = as.character(names_table1[i]))rambouillet:relevel(as.factor(dat_work[[variable2]]), ref = as.character(names_table2[j]))26	0.572389	0.630154	0.942121
relevel(as.factor(dat_work[[variable1]]), ref = as.character(names_table1[i]))rambouillet:relevel(as.factor(dat_work[[variable2]]), ref = as.character(names_table2[j]))44	15.6901	0.891022	0.942121
2andpolypay_intercept	12.4421	0.718842	0.942121
relevel(as.factor(dat_work[[variable1]]), ref = as.character(names_table1[i]))commercial5	-13.8284	0.689121	0.942121
relevel(as.factor(dat_work[[variable1]]), ref = as.character(names_table1[i]))friesian5	-13.5407	0.695292	0.942121
relevel(as.factor(dat_work[[variable1]]), ref = as.character(names_table1[i]))rambouillet9	-14.1182	0.682905	0.942121
relevel(as.factor(dat_work[[variable1]]), ref = as.character(names_table1[i]))targhee9	-14.388	0.677313	0.942121
relevel(as.factor(dat_work[[variable1]]), ref = as.character(names_table1[i]))targhee-rambouillet9	-14.5398	0.674132	0.942121
relevel(as.factor(dat_work[[variable1]]), ref = as.character(names_table1[i]))texel cross9	-13.7331	0.691117	0.942121
relevel(as.factor(dat_work[[variable1]]), ref = as.character(names_table1[i]))white-face crossbred9	-0.628609	0.612831	0.942121
relevel(as.factor(dat_work[[variable2]]), ref = as.character(names_table2[j]))16	0.282405	0.797297	0.942121
relevel(as.factor(dat_work[[variable2]]), ref = as.character(names_table2[j]))37	-1.61892	0.184084	0.942121
relevel(as.factor(dat_work[[variable2]]), ref = as.character(names_table2[j]))47	-15.6202	0.65129	0.942121
relevel(as.factor(dat_work[[variable1]]), ref = as.character(names_table1[i]))rambouillet:relevel(as.factor(dat_work[[variable2]]), ref = as.character(names_table2[j]))16	-0.572389	0.630107	0.942121
relevel(as.factor(dat_work[[variable1]]), ref = as.character(names_table1[i]))rambouillet:relevel(as.factor(dat_work[[variable2]]), ref = as.character(names_table2[j]))45	15.1178	0.661816	0.942121
3andpolypay_intercept	10.8232	0.748	0.942121
relevel(as.factor(dat_work[[variable1]]), ref = as.character(names_table1[i]))commercial6	-13.8284	0.68168	0.942121
relevel(as.factor(dat_work[[variable1]]), ref = as.character(names_table1[i]))friesian6	-13.5407	0.687982	0.942121
relevel(as.factor(dat_work[[variable1]]), ref = as.character(names_table1[i]))rambouillet10	0.999521	0.234279	0.942121
relevel(as.factor(dat_work[[variable1]]), ref = as.character(names_table1[i]))targhee10	-14.388	0.66933	0.942121
relevel(as.factor(dat_work[[variable1]]), ref = as.character(names_table1[i]))targhee-rambouillet10	-14.5398	0.666075	0.942121
relevel(as.factor(dat_work[[variable1]]), ref = as.character(names_table1[i]))texel cross10	-13.7331	0.683716	0.942121
relevel(as.factor(dat_work[[variable1]]), ref = as.character(names_table1[i]))white-face crossbred10	-0.628609	0.612768	0.942121
relevel(as.factor(dat_work[[variable2]]), ref = as.character(names_table2[j]))17	1.90132	0.00294105	0.0489942
relevel(as.factor(dat_work[[variable2]]), ref = as.character(names_table2[j]))27	1.61892	0.184098	0.942121
relevel(as.factor(dat_work[[variable2]]), ref = as.character(names_table2[j]))48	-14.0012	0.677729	0.942121
relevel(as.factor(dat_work[[variable1]]), ref = as.character(names_table1[i]))rambouillet:relevel(as.factor(dat_work[[variable2]]), ref = as.character(names_table2[j]))17	-15.6901	0.641514	0.942121
relevel(as.factor(dat_work[[variable1]]), ref = as.character(names_table1[i]))rambouillet:relevel(as.factor(dat_work[[variable2]]), ref = as.character(names_table2[j]))27	-15.1178	0.653861	0.942121
4andpolypay_intercept	-3.17805	1.06238314287676e-05	0.000552439
relevel(as.factor(dat_work[[variable1]]), ref = as.character(names_table1[i]))commercial7	-13.8284	0.834997	0.942121
relevel(as.factor(dat_work[[variable1]]), ref = as.character(names_table1[i]))friesian7	-13.5407	0.838387	0.942121
relevel(as.factor(dat_work[[variable1]]), ref = as.character(names_table1[i]))rambouillet11	0.999521	0.234312	0.942121
relevel(as.factor(dat_work[[variable1]]), ref = as.character(names_table1[i]))targhee11	-14.388	0.828397	0.942121
relevel(as.factor(dat_work[[variable1]]), ref = as.character(names_table1[i]))targhee-rambouillet11	-14.5398	0.826619	0.942121
relevel(as.factor(dat_work[[variable1]]), ref = as.character(names_table1[i]))texel cross11	-13.7331	0.836112	0.942121
relevel(as.factor(dat_work[[variable1]]), ref = as.character(names_table1[i]))white-face crossbred11	-0.628609	0.612774	0.942121
relevel(as.factor(dat_work[[variable2]]), ref = as.character(names_table2[j]))18	15.9026	0.81066	0.942121
relevel(as.factor(dat_work[[variable2]]), ref = as.character(names_table2[j]))28	15.6202	0.813977	0.942121
relevel(as.factor(dat_work[[variable2]]), ref = as.character(names_table2[j]))38	14.0012	0.83294	0.942121
relevel(as.factor(dat_work[[variable1]]), ref = as.character(names_table1[i]))rambouillet:relevel(as.factor(dat_work[[variable2]]), ref = as.character(names_table2[j]))18	-15.6901	0.813149	0.942121
relevel(as.factor(dat_work[[variable1]]), ref = as.character(names_table1[i]))rambouillet:relevel(as.factor(dat_work[[variable2]]), ref = as.character(names_table2[j]))28	-15.1178	0.81986	0.942121
1andrambouillet_intercept	-1.96611	1.1048919655293e-06	7.66058429433647e-05
relevel(as.factor(dat_work[[variable1]]), ref = as.character(names_table1[i]))commercial8	0.28984	0.668313	0.942121
relevel(as.factor(dat_work[[variable1]]), ref = as.character(names_table1[i]))friesian8	0.577521	0.492365	0.942121
relevel(as.factor(dat_work[[variable1]]), ref = as.character(names_table1[i]))polypay8	-0.999526	0.234336	0.942121
relevel(as.factor(dat_work[[variable1]]), ref = as.character(names_table1[i]))targhee12	0.302604	0.527104	0.942121
relevel(as.factor(dat_work[[variable1]]), ref = as.character(names_table1[i]))targhee-rambouillet12	0.150822	0.792583	0.942121
relevel(as.factor(dat_work[[variable1]]), ref = as.character(names_table1[i]))texel cross12	0.385149	0.330795	0.942121
relevel(as.factor(dat_work[[variable1]]), ref = as.character(names_table1[i]))white-face crossbred12	-1.62813	0.138475	0.942121
relevel(as.factor(dat_work[[variable2]]), ref = as.character(names_table2[j]))29	0.289979	0.520644	0.942121
relevel(as.factor(dat_work[[variable2]]), ref = as.character(names_table2[j]))39	-1.90132	0.00294387	0.0489942
relevel(as.factor(dat_work[[variable2]]), ref = as.character(names_table2[j]))49	-0.212422	0.718931	0.942121
relevel(as.factor(dat_work[[variable1]]), ref = as.character(names_table1[i]))targhee:relevel(as.factor(dat_work[[variable2]]), ref = as.character(names_table2[j]))2	-0.57238	0.630115	0.942121
relevel(as.factor(dat_work[[variable1]]), ref = as.character(names_table1[i]))targhee:relevel(as.factor(dat_work[[variable2]]), ref = as.character(names_table2[j]))4	-22.8207	0.999694	0.999863
2andrambouillet_intercept	-1.67613	1.18660912246414e-16	4.93629394945081e-14
relevel(as.factor(dat_work[[variable1]]), ref = as.character(names_table1[i]))commercial9	0.289835	0.668318	0.942121
relevel(as.factor(dat_work[[variable1]]), ref = as.character(names_table1[i]))friesian9	0.577516	0.492368	0.942121
relevel(as.factor(dat_work[[variable1]]), ref = as.character(names_table1[i]))polypay9	-0.999521	0.234338	0.942121
relevel(as.factor(dat_work[[variable1]]), ref = as.character(names_table1[i]))targhee13	-0.269787	0.804165	0.942121
relevel(as.factor(dat_work[[variable1]]), ref = as.character(names_table1[i]))targhee-rambouillet13	0.150823	0.792581	0.942121
relevel(as.factor(dat_work[[variable1]]), ref = as.character(names_table1[i]))texel cross13	0.385145	0.3308	0.942121
relevel(as.factor(dat_work[[variable1]]), ref = as.character(names_table1[i]))white-face crossbred13	-1.62813	0.138475	0.942121
relevel(as.factor(dat_work[[variable2]]), ref = as.character(names_table2[j]))19	-0.289984	0.520637	0.942121
relevel(as.factor(dat_work[[variable2]]), ref = as.character(names_table2[j]))310	-1.61891	0.184108	0.942121
relevel(as.factor(dat_work[[variable2]]), ref = as.character(names_table2[j]))410	-0.502402	0.291098	0.942121
relevel(as.factor(dat_work[[variable1]]), ref = as.character(names_table1[i]))targhee:relevel(as.factor(dat_work[[variable2]]), ref = as.character(names_table2[j]))1	0.572395	0.630106	0.942121
relevel(as.factor(dat_work[[variable1]]), ref = as.character(names_table1[i]))targhee:relevel(as.factor(dat_work[[variable2]]), ref = as.character(names_table2[j]))41	-23.9448	0.999863	0.999863
3andrambouillet_intercept	11.8227	0.731987	0.942121
relevel(as.factor(dat_work[[variable1]]), ref = as.character(names_table1[i]))commercial10	0.289835	0.668319	0.942121
relevel(as.factor(dat_work[[variable1]]), ref = as.character(names_table1[i]))friesian10	0.577517	0.492369	0.942121
relevel(as.factor(dat_work[[variable1]]), ref = as.character(names_table1[i]))polypay10	-0.999521	0.234337	0.942121
relevel(as.factor(dat_work[[variable1]]), ref = as.character(names_table1[i]))targhee14	-15.3876	0.655777	0.942121
relevel(as.factor(dat_work[[variable1]]), ref = as.character(names_table1[i]))targhee-rambouillet14	0.150823	0.792581	0.942121
relevel(as.factor(dat_work[[variable1]]), ref = as.character(names_table1[i]))texel cross14	0.385145	0.3308	0.942121
relevel(as.factor(dat_work[[variable1]]), ref = as.character(names_table1[i]))white-face crossbred14	-1.62813	0.138463	0.942121
relevel(as.factor(dat_work[[variable2]]), ref = as.character(names_table2[j]))110	-13.7888	0.68958	0.942121
relevel(as.factor(dat_work[[variable2]]), ref = as.character(names_table2[j]))210	-13.4989	0.695775	0.942121
relevel(as.factor(dat_work[[variable2]]), ref = as.character(names_table2[j]))411	-14.0013	0.685057	0.942121
relevel(as.factor(dat_work[[variable1]]), ref = as.character(names_table1[i]))targhee:relevel(as.factor(dat_work[[variable2]]), ref = as.character(names_table2[j]))11	15.6902	0.649475	0.942121
relevel(as.factor(dat_work[[variable1]]), ref = as.character(names_table1[i]))targhee:relevel(as.factor(dat_work[[variable2]]), ref = as.character(names_table2[j]))21	15.1178	0.661589	0.942121
4andrambouillet_intercept	-2.17853	4.23402644204957e-07	4.40338749973155e-05
relevel(as.factor(dat_work[[variable1]]), ref = as.character(names_table1[i]))commercial11	0.289835	0.668318	0.942121
relevel(as.factor(dat_work[[variable1]]), ref = as.character(names_table1[i]))friesian11	0.577517	0.492369	0.942121
relevel(as.factor(dat_work[[variable1]]), ref = as.character(names_table1[i]))polypay11	-0.999521	0.234314	0.942121
relevel(as.factor(dat_work[[variable1]]), ref = as.character(names_table1[i]))targhee15	-15.3875	0.717901	0.942121
relevel(as.factor(dat_work[[variable1]]), ref = as.character(names_table1[i]))targhee-rambouillet15	0.150823	0.792581	0.942121
relevel(as.factor(dat_work[[variable1]]), ref = as.character(names_table1[i]))texel cross15	0.385145	0.330798	0.942121
relevel(as.factor(dat_work[[variable1]]), ref = as.character(names_table1[i]))white-face crossbred15	-1.62813	0.13843	0.942121
relevel(as.factor(dat_work[[variable2]]), ref = as.character(names_table2[j]))111	0.21242	0.718918	0.942121
relevel(as.factor(dat_work[[variable2]]), ref = as.character(names_table2[j]))211	0.502403	0.291062	0.942121
relevel(as.factor(dat_work[[variable2]]), ref = as.character(names_table2[j]))311	14.0012	0.742385	0.942121
relevel(as.factor(dat_work[[variable1]]), ref = as.character(names_table1[i]))targhee:relevel(as.factor(dat_work[[variable2]]), ref = as.character(names_table2[j]))12	15.6901	0.712607	0.942121
relevel(as.factor(dat_work[[variable1]]), ref = as.character(names_table1[i]))targhee:relevel(as.factor(dat_work[[variable2]]), ref = as.character(names_table2[j]))22	15.1178	0.722727	0.942121
1andtarghee_intercept	-1.66351	9.71719506720457e-11	2.02117657397855e-08
relevel(as.factor(dat_work[[variable1]]), ref = as.character(names_table1[i]))commercial12	0.559616	0.654057	0.942121
relevel(as.factor(dat_work[[variable1]]), ref = as.character(names_table1[i]))friesian12	0.847298	0.528767	0.942121
relevel(as.factor(dat_work[[variable1]]), ref = as.character(names_table1[i]))polypay12	14.388	0.765175	0.942121
relevel(as.factor(dat_work[[variable1]]), ref = as.character(names_table1[i]))rambouillet12	-0.302608	0.527104	0.942121
relevel(as.factor(dat_work[[variable1]]), ref = as.character(names_table1[i]))targhee-rambouillet16	-0.151785	0.752765	0.942121
relevel(as.factor(dat_work[[variable1]]), ref = as.character(names_table1[i]))texel cross16	0.654926	0.559376	0.942121
relevel(as.factor(dat_work[[variable1]]), ref = as.character(names_table1[i]))white-face crossbred16	13.7594	0.77515	0.942121
relevel(as.factor(dat_work[[variable2]]), ref = as.character(names_table2[j]))212	-0.282405	0.797291	0.942121
relevel(as.factor(dat_work[[variable2]]), ref = as.character(names_table2[j]))312	-1.90132	0.00294297	0.0489942
relevel(as.factor(dat_work[[variable2]]), ref = as.character(names_table2[j]))412	-15.9026	0.741281	0.942121
relevel(as.factor(dat_work[[variable1]]), ref = as.character(names_table1[i]))rambouillet:relevel(as.factor(dat_work[[variable2]]), ref = as.character(names_table2[j]))29	0.572389	0.630101	0.942121
relevel(as.factor(dat_work[[variable1]]), ref = as.character(names_table1[i]))rambouillet:relevel(as.factor(dat_work[[variable2]]), ref = as.character(names_table2[j]))46	15.6901	0.744638	0.942121
2andtarghee_intercept	-1.94591	0.0686746	0.942121
relevel(as.factor(dat_work[[variable1]]), ref = as.character(names_table1[i]))commercial13	0.559616	0.654025	0.942121
relevel(as.factor(dat_work[[variable1]]), ref = as.character(names_table1[i]))friesian13	0.847298	0.528729	0.942121
relevel(as.factor(dat_work[[variable1]]), ref = as.character(names_table1[i]))polypay13	14.388	0.763162	0.942121
relevel(as.factor(dat_work[[variable1]]), ref = as.character(names_table1[i]))rambouillet13	0.269781	0.804137	0.942121
relevel(as.factor(dat_work[[variable1]]), ref = as.character(names_table1[i]))targhee-rambouillet17	-0.151785	0.752769	0.942121
relevel(as.factor(dat_work[[variable1]]), ref = as.character(names_table1[i]))texel cross17	0.654926	0.559332	0.942121
relevel(as.factor(dat_work[[variable1]]), ref = as.character(names_table1[i]))white-face crossbred17	13.7594	0.773231	0.942121
relevel(as.factor(dat_work[[variable2]]), ref = as.character(names_table2[j]))112	0.282405	0.797268	0.942121
relevel(as.factor(dat_work[[variable2]]), ref = as.character(names_table2[j]))313	-1.61892	0.184028	0.942121
relevel(as.factor(dat_work[[variable2]]), ref = as.character(names_table2[j]))413	-15.6202	0.743596	0.942121
relevel(as.factor(dat_work[[variable1]]), ref = as.character(names_table1[i]))rambouillet:relevel(as.factor(dat_work[[variable2]]), ref = as.character(names_table2[j]))19	-0.572389	0.630065	0.942121
relevel(as.factor(dat_work[[variable1]]), ref = as.character(names_table1[i]))rambouillet:relevel(as.factor(dat_work[[variable2]]), ref = as.character(names_table2[j]))47	15.1178	0.751585	0.942121
3andtarghee_intercept	-3.56483	1.1301618482146e-09	1.56715776285758e-07
relevel(as.factor(dat_work[[variable1]]), ref = as.character(names_table1[i]))commercial14	0.559616	0.654085	0.942121
relevel(as.factor(dat_work[[variable1]]), ref = as.character(names_table1[i]))friesian14	0.847298	0.528798	0.942121
relevel(as.factor(dat_work[[variable1]]), ref = as.character(names_table1[i]))polypay14	14.388	0.691122	0.942121
relevel(as.factor(dat_work[[variable1]]), ref = as.character(names_table1[i]))rambouillet14	15.3875	0.670843	0.942121
relevel(as.factor(dat_work[[variable1]]), ref = as.character(names_table1[i]))targhee-rambouillet18	-0.151785	0.752762	0.942121
relevel(as.factor(dat_work[[variable1]]), ref = as.character(names_table1[i]))texel cross18	0.654926	0.559423	0.942121
relevel(as.factor(dat_work[[variable1]]), ref = as.character(names_table1[i]))white-face crossbred18	13.7594	0.703985	0.942121
relevel(as.factor(dat_work[[variable2]]), ref = as.character(names_table2[j]))113	1.90132	0.00293962	0.0489942
relevel(as.factor(dat_work[[variable2]]), ref = as.character(names_table2[j]))213	1.61892	0.184124	0.942121
relevel(as.factor(dat_work[[variable2]]), ref = as.character(names_table2[j]))414	-14.0012	0.698974	0.942121
relevel(as.factor(dat_work[[variable1]]), ref = as.character(names_table1[i]))rambouillet:relevel(as.factor(dat_work[[variable2]]), ref = as.character(names_table2[j]))110	-15.6901	0.66479	0.942121
relevel(as.factor(dat_work[[variable1]]), ref = as.character(names_table1[i]))rambouillet:relevel(as.factor(dat_work[[variable2]]), ref = as.character(names_table2[j]))210	-15.1178	0.676398	0.942121
4andtarghee_intercept	-17.5661	0.593929	0.942121
relevel(as.factor(dat_work[[variable1]]), ref = as.character(names_table1[i]))commercial15	0.559616	0.654045	0.942121
relevel(as.factor(dat_work[[variable1]]), ref = as.character(names_table1[i]))friesian15	0.847298	0.528753	0.942121
relevel(as.factor(dat_work[[variable1]]), ref = as.character(names_table1[i]))polypay15	14.388	0.662406	0.942121
relevel(as.factor(dat_work[[variable1]]), ref = as.character(names_table1[i]))rambouillet15	15.3875	0.640497	0.942121
relevel(as.factor(dat_work[[variable1]]), ref = as.character(names_table1[i]))targhee-rambouillet19	-0.151785	0.752764	0.942121
relevel(as.factor(dat_work[[variable1]]), ref = as.character(names_table1[i]))texel cross19	0.654926	0.559361	0.942121
relevel(as.factor(dat_work[[variable1]]), ref = as.character(names_table1[i]))white-face crossbred19	13.7594	0.67631	0.942121
relevel(as.factor(dat_work[[variable2]]), ref = as.character(names_table2[j]))114	15.9026	0.629344	0.942121
relevel(as.factor(dat_work[[variable2]]), ref = as.character(names_table2[j]))214	15.6202	0.635583	0.942121
relevel(as.factor(dat_work[[variable2]]), ref = as.character(names_table2[j]))314	14.0012	0.670927	0.942121
relevel(as.factor(dat_work[[variable1]]), ref = as.character(names_table1[i]))rambouillet:relevel(as.factor(dat_work[[variable2]]), ref = as.character(names_table2[j]))111	-15.6902	0.633973	0.942121
relevel(as.factor(dat_work[[variable1]]), ref = as.character(names_table1[i]))rambouillet:relevel(as.factor(dat_work[[variable2]]), ref = as.character(names_table2[j]))211	-15.1178	0.646515	0.942121
1andtarghee-rambouillet_intercept	-1.81529	8.42781699849227e-06	0.000500853
relevel(as.factor(dat_work[[variable1]]), ref = as.character(names_table1[i]))commercial16	0.711405	0.595092	0.942121
relevel(as.factor(dat_work[[variable1]]), ref = as.character(names_table1[i]))friesian16	0.999087	0.484428	0.942121
relevel(as.factor(dat_work[[variable1]]), ref = as.character(names_table1[i]))polypay16	14.5399	0.879503	0.942121
relevel(as.factor(dat_work[[variable1]]), ref = as.character(names_table1[i]))rambouillet16	-0.150824	0.792579	0.942121
relevel(as.factor(dat_work[[variable1]]), ref = as.character(names_table1[i]))targhee16	0.151784	0.752763	0.942121
relevel(as.factor(dat_work[[variable1]]), ref = as.character(names_table1[i]))texel cross20	0.806715	0.508825	0.942121
relevel(as.factor(dat_work[[variable1]]), ref = as.character(names_table1[i]))white-face crossbred20	13.9113	0.884675	0.942121
relevel(as.factor(dat_work[[variable2]]), ref = as.character(names_table2[j]))215	-0.28241	0.797299	0.942121
relevel(as.factor(dat_work[[variable2]]), ref = as.character(names_table2[j]))315	-1.90132	0.00294355	0.0489942
relevel(as.factor(dat_work[[variable2]]), ref = as.character(names_table2[j]))415	-15.9027	0.868304	0.942121
relevel(as.factor(dat_work[[variable1]]), ref = as.character(names_table1[i]))rambouillet:relevel(as.factor(dat_work[[variable2]]), ref = as.character(names_table2[j]))212	0.572394	0.630114	0.942121
relevel(as.factor(dat_work[[variable1]]), ref = as.character(names_table1[i]))rambouillet:relevel(as.factor(dat_work[[variable2]]), ref = as.character(names_table2[j]))48	15.6903	0.870049	0.942121
2andtarghee-rambouillet_intercept	-2.09769	0.0735733	0.942121
relevel(as.factor(dat_work[[variable1]]), ref = as.character(names_table1[i]))commercial17	0.711401	0.595034	0.942121
relevel(as.factor(dat_work[[variable1]]), ref = as.character(names_table1[i]))friesian17	0.999083	0.484366	0.942121
relevel(as.factor(dat_work[[variable1]]), ref = as.character(names_table1[i]))polypay17	14.5398	0.71456	0.942121
relevel(as.factor(dat_work[[variable1]]), ref = as.character(names_table1[i]))rambouillet17	0.421566	0.72308	0.942121
relevel(as.factor(dat_work[[variable1]]), ref = as.character(names_table1[i]))targhee17	0.151785	0.752759	0.942121
relevel(as.factor(dat_work[[variable1]]), ref = as.character(names_table1[i]))texel cross21	0.806711	0.508741	0.942121
relevel(as.factor(dat_work[[variable1]]), ref = as.character(names_table1[i]))white-face crossbred21	13.9112	0.726389	0.942121
relevel(as.factor(dat_work[[variable2]]), ref = as.character(names_table2[j]))115	0.282405	0.797267	0.942121
relevel(as.factor(dat_work[[variable2]]), ref = as.character(names_table2[j]))316	-1.61892	0.184066	0.942121
relevel(as.factor(dat_work[[variable2]]), ref = as.character(names_table2[j]))416	-15.6202	0.694289	0.942121
relevel(as.factor(dat_work[[variable1]]), ref = as.character(names_table1[i]))rambouillet:relevel(as.factor(dat_work[[variable2]]), ref = as.character(names_table2[j]))112	-0.572389	0.630061	0.942121
relevel(as.factor(dat_work[[variable1]]), ref = as.character(names_table1[i]))rambouillet:relevel(as.factor(dat_work[[variable2]]), ref = as.character(names_table2[j]))49	15.1178	0.70366	0.942121
3andtarghee-rambouillet_intercept	-3.71661	9.50037074247564e-07	7.66058429433647e-05
relevel(as.factor(dat_work[[variable1]]), ref = as.character(names_table1[i]))commercial18	0.711401	0.595049	0.942121
relevel(as.factor(dat_work[[variable1]]), ref = as.character(names_table1[i]))friesian18	0.999083	0.48438	0.942121
relevel(as.factor(dat_work[[variable1]]), ref = as.character(names_table1[i]))polypay18	14.5398	0.868507	0.942121
relevel(as.factor(dat_work[[variable1]]), ref = as.character(names_table1[i]))rambouillet18	15.5393	0.859544	0.942121
relevel(as.factor(dat_work[[variable1]]), ref = as.character(names_table1[i]))targhee18	0.151785	0.752763	0.942121
relevel(as.factor(dat_work[[variable1]]), ref = as.character(names_table1[i]))texel cross22	0.806711	0.508761	0.942121
relevel(as.factor(dat_work[[variable1]]), ref = as.character(names_table1[i]))white-face crossbred22	13.9112	0.874152	0.942121
relevel(as.factor(dat_work[[variable2]]), ref = as.character(names_table2[j]))116	1.90132	0.00294238	0.0489942
relevel(as.factor(dat_work[[variable2]]), ref = as.character(names_table2[j]))216	1.61892	0.18403	0.942121
relevel(as.factor(dat_work[[variable2]]), ref = as.character(names_table2[j]))417	-14.0012	0.873331	0.942121
relevel(as.factor(dat_work[[variable1]]), ref = as.character(names_table1[i]))rambouillet:relevel(as.factor(dat_work[[variable2]]), ref = as.character(names_table2[j]))113	-15.6901	0.858196	0.942121
relevel(as.factor(dat_work[[variable1]]), ref = as.character(names_table1[i]))rambouillet:relevel(as.factor(dat_work[[variable2]]), ref = as.character(names_table2[j]))213	-15.1178	0.863311	0.942121
4andtarghee-rambouillet_intercept	-17.7179	0.813459	0.942121
relevel(as.factor(dat_work[[variable1]]), ref = as.character(names_table1[i]))commercial19	0.711401	0.5951	0.942121
relevel(as.factor(dat_work[[variable1]]), ref = as.character(names_table1[i]))friesian19	0.999083	0.484432	0.942121
relevel(as.factor(dat_work[[variable1]]), ref = as.character(names_table1[i]))polypay19	14.5398	0.846464	0.942121
relevel(as.factor(dat_work[[variable1]]), ref = as.character(names_table1[i]))rambouillet19	15.5393	0.836048	0.942121
relevel(as.factor(dat_work[[variable1]]), ref = as.character(names_table1[i]))targhee19	0.151785	0.752761	0.942121
relevel(as.factor(dat_work[[variable1]]), ref = as.character(names_table1[i]))texel cross23	0.806711	0.508835	0.942121
relevel(as.factor(dat_work[[variable1]]), ref = as.character(names_table1[i]))white-face crossbred23	13.9112	0.853037	0.942121
relevel(as.factor(dat_work[[variable2]]), ref = as.character(names_table2[j]))117	15.9026	0.832269	0.942121
relevel(as.factor(dat_work[[variable2]]), ref = as.character(names_table2[j]))217	15.6202	0.835212	0.942121
relevel(as.factor(dat_work[[variable2]]), ref = as.character(names_table2[j]))317	14.0012	0.852074	0.942121
relevel(as.factor(dat_work[[variable1]]), ref = as.character(names_table1[i]))rambouillet:relevel(as.factor(dat_work[[variable2]]), ref = as.character(names_table2[j]))114	-15.6901	0.83448	0.942121
relevel(as.factor(dat_work[[variable1]]), ref = as.character(names_table1[i]))rambouillet:relevel(as.factor(dat_work[[variable2]]), ref = as.character(names_table2[j]))214	-15.1178	0.840441	0.942121
1andtexel cross_intercept	-1.00858	0.380733	0.942121
relevel(as.factor(dat_work[[variable1]]), ref = as.character(names_table1[i]))commercial20	-0.0953102	0.89609	0.942121
relevel(as.factor(dat_work[[variable1]]), ref = as.character(names_table1[i]))friesian20	0.192372	0.82785	0.942121
relevel(as.factor(dat_work[[variable1]]), ref = as.character(names_table1[i]))polypay20	13.7331	0.852608	0.942121
relevel(as.factor(dat_work[[variable1]]), ref = as.character(names_table1[i]))rambouillet20	-0.957534	0.432274	0.942121
relevel(as.factor(dat_work[[variable1]]), ref = as.character(names_table1[i]))targhee20	-0.654926	0.559264	0.942121
relevel(as.factor(dat_work[[variable1]]), ref = as.character(names_table1[i]))targhee-rambouillet20	-0.806711	0.508697	0.942121
relevel(as.factor(dat_work[[variable1]]), ref = as.character(names_table1[i]))white-face crossbred24	13.1045	0.859294	0.942121
relevel(as.factor(dat_work[[variable2]]), ref = as.character(names_table2[j]))218	-0.282405	0.797235	0.942121
relevel(as.factor(dat_work[[variable2]]), ref = as.character(names_table2[j]))318	-1.90132	0.00294301	0.0489942
relevel(as.factor(dat_work[[variable2]]), ref = as.character(names_table2[j]))418	-15.9026	0.829623	0.942121
relevel(as.factor(dat_work[[variable1]]), ref = as.character(names_table1[i]))rambouillet:relevel(as.factor(dat_work[[variable2]]), ref = as.character(names_table2[j]))215	0.572389	0.630007	0.942121
relevel(as.factor(dat_work[[variable1]]), ref = as.character(names_table1[i]))rambouillet:relevel(as.factor(dat_work[[variable2]]), ref = as.character(names_table2[j]))410	15.6901	0.831864	0.942121
2andtexel cross_intercept	-1.29098	0.000149356	0.00688222
relevel(as.factor(dat_work[[variable1]]), ref = as.character(names_table1[i]))commercial21	-0.0953102	0.896089	0.942121
relevel(as.factor(dat_work[[variable1]]), ref = as.character(names_table1[i]))friesian21	0.192372	0.827848	0.942121
relevel(as.factor(dat_work[[variable1]]), ref = as.character(names_table1[i]))polypay21	13.7331	0.833412	0.942121
relevel(as.factor(dat_work[[variable1]]), ref = as.character(names_table1[i]))rambouillet21	-0.385145	0.330787	0.942121
relevel(as.factor(dat_work[[variable1]]), ref = as.character(names_table1[i]))targhee21	-0.654926	0.559184	0.942121
relevel(as.factor(dat_work[[variable1]]), ref = as.character(names_table1[i]))targhee-rambouillet21	-0.806711	0.508611	0.942121
relevel(as.factor(dat_work[[variable1]]), ref = as.character(names_table1[i]))white-face crossbred25	13.1045	0.840923	0.942121
relevel(as.factor(dat_work[[variable2]]), ref = as.character(names_table2[j]))118	0.282405	0.797192	0.942121
relevel(as.factor(dat_work[[variable2]]), ref = as.character(names_table2[j]))319	-1.61892	0.183907	0.942121
relevel(as.factor(dat_work[[variable2]]), ref = as.character(names_table2[j]))419	-15.6202	0.810927	0.942121
relevel(as.factor(dat_work[[variable1]]), ref = as.character(names_table1[i]))rambouillet:relevel(as.factor(dat_work[[variable2]]), ref = as.character(names_table2[j]))115	-0.572389	0.629953	0.942121
relevel(as.factor(dat_work[[variable1]]), ref = as.character(names_table1[i]))rambouillet:relevel(as.factor(dat_work[[variable2]]), ref = as.character(names_table2[j]))411	15.1178	0.816908	0.942121
3andtexel cross_intercept	-2.9099	0.0213845	0.342152
relevel(as.factor(dat_work[[variable1]]), ref = as.character(names_table1[i]))commercial22	-0.0953102	0.896089	0.942121
relevel(as.factor(dat_work[[variable1]]), ref = as.character(names_table1[i]))friesian22	0.192372	0.827849	0.942121
relevel(as.factor(dat_work[[variable1]]), ref = as.character(names_table1[i]))polypay22	13.7331	0.779976	0.942121
relevel(as.factor(dat_work[[variable1]]), ref = as.character(names_table1[i]))rambouillet22	14.7326	0.764411	0.942121
relevel(as.factor(dat_work[[variable1]]), ref = as.character(names_table1[i]))targhee22	-0.654926	0.559125	0.942121
relevel(as.factor(dat_work[[variable1]]), ref = as.character(names_table1[i]))targhee-rambouillet22	-0.806711	0.508566	0.942121
relevel(as.factor(dat_work[[variable1]]), ref = as.character(names_table1[i]))white-face crossbred26	13.1045	0.789802	0.942121
relevel(as.factor(dat_work[[variable2]]), ref = as.character(names_table2[j]))119	1.90132	0.0029393	0.0489942
relevel(as.factor(dat_work[[variable2]]), ref = as.character(names_table2[j]))219	1.61892	0.183796	0.942121
relevel(as.factor(dat_work[[variable2]]), ref = as.character(names_table2[j]))420	-14.0012	0.775799	0.942121
relevel(as.factor(dat_work[[variable1]]), ref = as.character(names_table1[i]))rambouillet:relevel(as.factor(dat_work[[variable2]]), ref = as.character(names_table2[j]))116	-15.6901	0.749625	0.942121
relevel(as.factor(dat_work[[variable1]]), ref = as.character(names_table1[i]))rambouillet:relevel(as.factor(dat_work[[variable2]]), ref = as.character(names_table2[j]))216	-15.1178	0.758442	0.942121
4andtexel cross_intercept	-16.9111	0.58907	0.942121
relevel(as.factor(dat_work[[variable1]]), ref = as.character(names_table1[i]))commercial23	-0.0953102	0.89609	0.942121
relevel(as.factor(dat_work[[variable1]]), ref = as.character(names_table1[i]))friesian23	0.192372	0.82785	0.942121
relevel(as.factor(dat_work[[variable1]]), ref = as.character(names_table1[i]))polypay23	13.7331	0.660973	0.942121
relevel(as.factor(dat_work[[variable1]]), ref = as.character(names_table1[i]))rambouillet23	14.7326	0.637961	0.942121
relevel(as.factor(dat_work[[variable1]]), ref = as.character(names_table1[i]))targhee23	-0.654926	0.559287	0.942121
relevel(as.factor(dat_work[[variable1]]), ref = as.character(names_table1[i]))targhee-rambouillet23	-0.806711	0.508726	0.942121
relevel(as.factor(dat_work[[variable1]]), ref = as.character(names_table1[i]))white-face crossbred27	13.1045	0.675626	0.942121
relevel(as.factor(dat_work[[variable2]]), ref = as.character(names_table2[j]))120	15.9026	0.611608	0.942121
relevel(as.factor(dat_work[[variable2]]), ref = as.character(names_table2[j]))220	15.6202	0.61783	0.942121
relevel(as.factor(dat_work[[variable2]]), ref = as.character(names_table2[j]))320	14.0012	0.654857	0.942121
relevel(as.factor(dat_work[[variable1]]), ref = as.character(names_table1[i]))rambouillet:relevel(as.factor(dat_work[[variable2]]), ref = as.character(names_table2[j]))117	-15.6901	0.616436	0.942121
relevel(as.factor(dat_work[[variable1]]), ref = as.character(names_table1[i]))rambouillet:relevel(as.factor(dat_work[[variable2]]), ref = as.character(names_table2[j]))217	-15.1178	0.629221	0.942121
1andwhite-face crossbred_intercept	12.0959	0.814161	0.942121
relevel(as.factor(dat_work[[variable1]]), ref = as.character(names_table1[i]))commercial24	-13.1998	0.797615	0.942121
relevel(as.factor(dat_work[[variable1]]), ref = as.character(names_table1[i]))friesian24	-12.9121	0.801943	0.942121
relevel(as.factor(dat_work[[variable1]]), ref = as.character(names_table1[i]))polypay24	0.628609	0.612821	0.942121
relevel(as.factor(dat_work[[variable1]]), ref = as.character(names_table1[i]))rambouillet24	-14.062	0.78466	0.942121
relevel(as.factor(dat_work[[variable1]]), ref = as.character(names_table1[i]))targhee24	-13.7594	0.789171	0.942121
relevel(as.factor(dat_work[[variable1]]), ref = as.character(names_table1[i]))targhee-rambouillet24	-13.9112	0.786904	0.942121
relevel(as.factor(dat_work[[variable1]]), ref = as.character(names_table1[i]))texel cross24	-13.1045	0.799035	0.942121
relevel(as.factor(dat_work[[variable2]]), ref = as.character(names_table2[j]))221	-0.282405	0.797306	0.942121
relevel(as.factor(dat_work[[variable2]]), ref = as.character(names_table2[j]))321	-1.90132	0.0029435	0.0489942
relevel(as.factor(dat_work[[variable2]]), ref = as.character(names_table2[j]))421	-15.9026	0.757342	0.942121
relevel(as.factor(dat_work[[variable1]]), ref = as.character(names_table1[i]))rambouillet:relevel(as.factor(dat_work[[variable2]]), ref = as.character(names_table2[j]))218	0.572389	0.630122	0.942121
relevel(as.factor(dat_work[[variable1]]), ref = as.character(names_table1[i]))rambouillet:relevel(as.factor(dat_work[[variable2]]), ref = as.character(names_table2[j]))412	15.6901	0.760509	0.942121
2andwhite-face crossbred_intercept	11.8135	0.800477	0.942121
relevel(as.factor(dat_work[[variable1]]), ref = as.character(names_table1[i]))commercial25	-13.1998	0.777667	0.942121
relevel(as.factor(dat_work[[variable1]]), ref = as.character(names_table1[i]))friesian25	-12.9121	0.7824	0.942121
relevel(as.factor(dat_work[[variable1]]), ref = as.character(names_table1[i]))polypay25	0.628609	0.612836	0.942121
relevel(as.factor(dat_work[[variable1]]), ref = as.character(names_table1[i]))rambouillet25	-13.4896	0.772899	0.942121
relevel(as.factor(dat_work[[variable1]]), ref = as.character(names_table1[i]))targhee25	-13.7594	0.768472	0.942121
relevel(as.factor(dat_work[[variable1]]), ref = as.character(names_table1[i]))targhee-rambouillet25	-13.9112	0.766005	0.942121
relevel(as.factor(dat_work[[variable1]]), ref = as.character(names_table1[i]))texel cross25	-13.1045	0.779217	0.942121
relevel(as.factor(dat_work[[variable2]]), ref = as.character(names_table2[j]))121	0.282405	0.797249	0.942121
relevel(as.factor(dat_work[[variable2]]), ref = as.character(names_table2[j]))322	-1.61892	0.184004	0.942121
relevel(as.factor(dat_work[[variable2]]), ref = as.character(names_table2[j]))422	-15.6202	0.738331	0.942121
relevel(as.factor(dat_work[[variable1]]), ref = as.character(names_table1[i]))rambouillet:relevel(as.factor(dat_work[[variable2]]), ref = as.character(names_table2[j]))118	-0.572389	0.630036	0.942121
relevel(as.factor(dat_work[[variable1]]), ref = as.character(names_table1[i]))rambouillet:relevel(as.factor(dat_work[[variable2]]), ref = as.character(names_table2[j]))413	15.1178	0.746466	0.942121
3andwhite-face crossbred_intercept	10.1946	0.879484	0.942121
relevel(as.factor(dat_work[[variable1]]), ref = as.character(names_table1[i]))commercial26	-13.1998	0.84441	0.942121
relevel(as.factor(dat_work[[variable1]]), ref = as.character(names_table1[i]))friesian26	-12.9121	0.847764	0.942121
relevel(as.factor(dat_work[[variable1]]), ref = as.character(names_table1[i]))polypay26	0.628609	0.612784	0.942121
relevel(as.factor(dat_work[[variable1]]), ref = as.character(names_table1[i]))rambouillet26	1.62813	0.138476	0.942121
relevel(as.factor(dat_work[[variable1]]), ref = as.character(names_table1[i]))targhee26	-13.7594	0.837862	0.942121
relevel(as.factor(dat_work[[variable1]]), ref = as.character(names_table1[i]))targhee-rambouillet26	-13.9112	0.8361	0.942121
relevel(as.factor(dat_work[[variable1]]), ref = as.character(names_table1[i]))texel cross26	-13.1045	0.845516	0.942121
relevel(as.factor(dat_work[[variable2]]), ref = as.character(names_table2[j]))122	1.90132	0.00294436	0.0489942
relevel(as.factor(dat_work[[variable2]]), ref = as.character(names_table2[j]))222	1.61892	0.184172	0.942121
relevel(as.factor(dat_work[[variable2]]), ref = as.character(names_table2[j]))423	-14.0012	0.835029	0.942121
relevel(as.factor(dat_work[[variable1]]), ref = as.character(names_table1[i]))rambouillet:relevel(as.factor(dat_work[[variable2]]), ref = as.character(names_table2[j]))119	-15.6901	0.815491	0.942121
relevel(as.factor(dat_work[[variable1]]), ref = as.character(names_table1[i]))rambouillet:relevel(as.factor(dat_work[[variable2]]), ref = as.character(names_table2[j]))219	-15.1178	0.822143	0.942121
4andwhite-face crossbred_intercept	-3.80666	0.000165438	0.00688222
relevel(as.factor(dat_work[[variable1]]), ref = as.character(names_table1[i]))commercial27	-13.1998	0.785572	0.942121
relevel(as.factor(dat_work[[variable1]]), ref = as.character(names_table1[i]))friesian27	-12.9121	0.790145	0.942121
relevel(as.factor(dat_work[[variable1]]), ref = as.character(names_table1[i]))polypay27	0.628609	0.612693	0.942121
relevel(as.factor(dat_work[[variable1]]), ref = as.character(names_table1[i]))rambouillet27	1.62813	0.13833	0.942121
relevel(as.factor(dat_work[[variable1]]), ref = as.character(names_table1[i]))targhee27	-13.7594	0.776605	0.942121
relevel(as.factor(dat_work[[variable1]]), ref = as.character(names_table1[i]))targhee-rambouillet27	-13.9112	0.774211	0.942121
relevel(as.factor(dat_work[[variable1]]), ref = as.character(names_table1[i]))texel cross27	-13.1045	0.787071	0.942121
relevel(as.factor(dat_work[[variable2]]), ref = as.character(names_table2[j]))123	15.9026	0.742965	0.942121
relevel(as.factor(dat_work[[variable2]]), ref = as.character(names_table2[j]))223	15.6202	0.747478	0.942121
relevel(as.factor(dat_work[[variable2]]), ref = as.character(names_table2[j]))323	14.0012	0.772802	0.942121
relevel(as.factor(dat_work[[variable1]]), ref = as.character(names_table1[i]))rambouillet:relevel(as.factor(dat_work[[variable2]]), ref = as.character(names_table2[j]))120	-15.6901	0.746299	0.942121
relevel(as.factor(dat_work[[variable1]]), ref = as.character(names_table1[i]))rambouillet:relevel(as.factor(dat_work[[variable2]]), ref = as.character(names_table2[j]))220	-15.1178	0.75535	0.942121
breed_full and herded	statistic	p-value	corrected p-value
0andcommercial_intercept	-1.59588	0.0512689	0.250418
relevel(as.factor(dat_work[[variable1]]), ref = as.character(names_table1[i]))friesian	0.497273	0.667147	0.745702
relevel(as.factor(dat_work[[variable1]]), ref = as.character(names_table1[i]))polypay	-1.58217	0.14708	0.392591
relevel(as.factor(dat_work[[variable1]]), ref = as.character(names_table1[i]))rambouillet	-0.846462	0.358974	0.573199
relevel(as.factor(dat_work[[variable1]]), ref = as.character(names_table1[i]))targhee	-0.77319	0.319028	0.573199
relevel(as.factor(dat_work[[variable1]]), ref = as.character(names_table1[i]))targhee-rambouillet	-0.428996	0.57407	0.745702
relevel(as.factor(dat_work[[variable1]]), ref = as.character(names_table1[i]))texel cross	0.304901	0.730951	0.759527
relevel(as.factor(dat_work[[variable1]]), ref = as.character(names_table1[i]))white-face crossbred	-2.21078	0.0892144	0.328058
relevel(as.factor(dat_work[[variable2]]), ref = as.character(names_table2[j]))1	0.209591	0.677601	0.745702
relevel(as.factor(dat_work[[variable1]]), ref = as.character(names_table1[i]))rambouillet:relevel(as.factor(dat_work[[variable2]]), ref = as.character(names_table2[j]))1	0.574528	0.401197	0.573199
1andcommercial_intercept	-1.38629	0.0316759	0.191816
relevel(as.factor(dat_work[[variable1]]), ref = as.character(names_table1[i]))friesian1	0.497273	0.667148	0.745702
relevel(as.factor(dat_work[[variable1]]), ref = as.character(names_table1[i]))polypay1	-1.58217	0.147078	0.392591
relevel(as.factor(dat_work[[variable1]]), ref = as.character(names_table1[i]))rambouillet1	-0.271934	0.685007	0.745702
relevel(as.factor(dat_work[[variable1]]), ref = as.character(names_table1[i]))targhee1	-0.77319	0.319009	0.573199
relevel(as.factor(dat_work[[variable1]]), ref = as.character(names_table1[i]))targhee-rambouillet1	-0.428996	0.574035	0.745702
relevel(as.factor(dat_work[[variable1]]), ref = as.character(names_table1[i]))texel cross1	0.304901	0.730947	0.759527
relevel(as.factor(dat_work[[variable1]]), ref = as.character(names_table1[i]))white-face crossbred1	-2.21078	0.0892125	0.328058
relevel(as.factor(dat_work[[variable2]]), ref = as.character(names_table2[j]))0	-0.209591	0.677588	0.745702
relevel(as.factor(dat_work[[variable1]]), ref = as.character(names_table1[i]))rambouillet:relevel(as.factor(dat_work[[variable2]]), ref = as.character(names_table2[j]))0	-0.574528	0.401187	0.573199
0andfriesian_intercept	-1.09861	0.178338	0.438985
relevel(as.factor(dat_work[[variable1]]), ref = as.character(names_table1[i]))commercial	-0.497273	0.667176	0.745702
relevel(as.factor(dat_work[[variable1]]), ref = as.character(names_table1[i]))polypay2	-2.07944	0.05631	0.250418
relevel(as.factor(dat_work[[variable1]]), ref = as.character(names_table1[i]))rambouillet2	-1.34373	0.144378	0.392591
relevel(as.factor(dat_work[[variable1]]), ref = as.character(names_table1[i]))targhee2	-1.27046	0.13827	0.392591
relevel(as.factor(dat_work[[variable1]]), ref = as.character(names_table1[i]))targhee-rambouillet2	-0.926268	0.374235	0.573199
relevel(as.factor(dat_work[[variable1]]), ref = as.character(names_table1[i]))texel cross2	-0.192372	0.827812	0.838327
relevel(as.factor(dat_work[[variable1]]), ref = as.character(names_table1[i]))white-face crossbred2	-2.70805	0.0371333	0.191816
relevel(as.factor(dat_work[[variable2]]), ref = as.character(names_table2[j]))11	0.209591	0.677651	0.745702
relevel(as.factor(dat_work[[variable1]]), ref = as.character(names_table1[i]))rambouillet:relevel(as.factor(dat_work[[variable2]]), ref = as.character(names_table2[j]))11	0.574528	0.401236	0.573199
1andfriesian_intercept	-0.889022	0.353956	0.573199
relevel(as.factor(dat_work[[variable1]]), ref = as.character(names_table1[i]))commercial1	-0.497273	0.667096	0.745702
relevel(as.factor(dat_work[[variable1]]), ref = as.character(names_table1[i]))polypay3	-2.07944	0.0562804	0.250418
relevel(as.factor(dat_work[[variable1]]), ref = as.character(names_table1[i]))rambouillet3	-0.769206	0.430709	0.609854
relevel(as.factor(dat_work[[variable1]]), ref = as.character(names_table1[i]))targhee3	-1.27046	0.138167	0.392591
relevel(as.factor(dat_work[[variable1]]), ref = as.character(names_table1[i]))targhee-rambouillet3	-0.926268	0.374074	0.573199
relevel(as.factor(dat_work[[variable1]]), ref = as.character(names_table1[i]))texel cross3	-0.192372	0.827782	0.838327
relevel(as.factor(dat_work[[variable1]]), ref = as.character(names_table1[i]))white-face crossbred3	-2.70805	0.0371185	0.191816
relevel(as.factor(dat_work[[variable2]]), ref = as.character(names_table2[j]))01	-0.209591	0.677604	0.745702
relevel(as.factor(dat_work[[variable1]]), ref = as.character(names_table1[i]))rambouillet:relevel(as.factor(dat_work[[variable2]]), ref = as.character(names_table2[j]))01	-0.574528	0.40121	0.573199
0andpolypay_intercept	-3.17805	1.06091219159396e-05	0.00028291
relevel(as.factor(dat_work[[variable1]]), ref = as.character(names_table1[i]))commercial2	1.58217	0.147222	0.392591
relevel(as.factor(dat_work[[variable1]]), ref = as.character(names_table1[i]))friesian2	2.07944	0.0563441	0.250418
relevel(as.factor(dat_work[[variable1]]), ref = as.character(names_table1[i]))rambouillet4	0.735707	0.37983	0.573199
relevel(as.factor(dat_work[[variable1]]), ref = as.character(names_table1[i]))targhee4	0.808979	0.291838	0.573199
relevel(as.factor(dat_work[[variable1]]), ref = as.character(names_table1[i]))targhee-rambouillet4	1.15317	0.234532	0.52121
relevel(as.factor(dat_work[[variable1]]), ref = as.character(names_table1[i]))texel cross4	1.88707	0.0180216	0.127698
relevel(as.factor(dat_work[[variable1]]), ref = as.character(names_table1[i]))white-face crossbred4	-0.628609	0.61276	0.745702
relevel(as.factor(dat_work[[variable2]]), ref = as.character(names_table2[j]))12	0.209591	0.677653	0.745702
relevel(as.factor(dat_work[[variable1]]), ref = as.character(names_table1[i]))rambouillet:relevel(as.factor(dat_work[[variable2]]), ref = as.character(names_table2[j]))12	0.574528	0.401238	0.573199
1andpolypay_intercept	-2.96846	0.000744339	0.0132327
relevel(as.factor(dat_work[[variable1]]), ref = as.character(names_table1[i]))commercial3	1.58217	0.14718	0.392591
relevel(as.factor(dat_work[[variable1]]), ref = as.character(names_table1[i]))friesian3	2.07944	0.0563395	0.250418
relevel(as.factor(dat_work[[variable1]]), ref = as.character(names_table1[i]))rambouillet5	1.31024	0.144877	0.392591
relevel(as.factor(dat_work[[variable1]]), ref = as.character(names_table1[i]))targhee5	0.808979	0.29181	0.573199
relevel(as.factor(dat_work[[variable1]]), ref = as.character(names_table1[i]))targhee-rambouillet5	1.15317	0.234471	0.52121
relevel(as.factor(dat_work[[variable1]]), ref = as.character(names_table1[i]))texel cross5	1.88707	0.0180187	0.127698
relevel(as.factor(dat_work[[variable1]]), ref = as.character(names_table1[i]))white-face crossbred5	-0.628609	0.612755	0.745702
relevel(as.factor(dat_work[[variable2]]), ref = as.character(names_table2[j]))02	-0.209591	0.677612	0.745702
relevel(as.factor(dat_work[[variable1]]), ref = as.character(names_table1[i]))rambouillet:relevel(as.factor(dat_work[[variable2]]), ref = as.character(names_table2[j]))02	-0.574528	0.401216	0.573199
0andrambouillet_intercept	-2.44235	9.51918917366833e-09	5.07690089262311e-07
relevel(as.factor(dat_work[[variable1]]), ref = as.character(names_table1[i]))commercial4	0.271934	0.685114	0.745702
relevel(as.factor(dat_work[[variable1]]), ref = as.character(names_table1[i]))friesian4	1.34373	0.144452	0.392591
relevel(as.factor(dat_work[[variable1]]), ref = as.character(names_table1[i]))polypay4	-0.735707	0.379809	0.573199
relevel(as.factor(dat_work[[variable1]]), ref = as.character(names_table1[i]))targhee6	0.0732722	0.883364	0.883374
relevel(as.factor(dat_work[[variable1]]), ref = as.character(names_table1[i]))targhee-rambouillet6	-0.157062	0.724899	0.759527
relevel(as.factor(dat_work[[variable1]]), ref = as.character(names_table1[i]))texel cross6	1.15136	0.0346321	0.191816
relevel(as.factor(dat_work[[variable1]]), ref = as.character(names_table1[i]))white-face crossbred6	-1.36432	0.21355	0.502491
relevel(as.factor(dat_work[[variable2]]), ref = as.character(names_table2[j]))13	0.784119	0.0902026	0.328058
relevel(as.factor(dat_work[[variable1]]), ref = as.character(names_table1[i]))targhee:relevel(as.factor(dat_work[[variable2]]), ref = as.character(names_table2[j]))1	-0.574528	0.401219	0.573199
1andrambouillet_intercept	-1.65823	7.58425710227126e-20	1.02203470878481e-17
relevel(as.factor(dat_work[[variable1]]), ref = as.character(names_table1[i]))commercial5	0.271934	0.685114	0.745702
relevel(as.factor(dat_work[[variable1]]), ref = as.character(names_table1[i]))friesian5	1.34373	0.144461	0.392591
relevel(as.factor(dat_work[[variable1]]), ref = as.character(names_table1[i]))polypay5	-0.735707	0.379861	0.573199
relevel(as.factor(dat_work[[variable1]]), ref = as.character(names_table1[i]))targhee7	-0.501256	0.284061	0.573199
relevel(as.factor(dat_work[[variable1]]), ref = as.character(names_table1[i]))targhee-rambouillet7	-0.157062	0.724892	0.759527
relevel(as.factor(dat_work[[variable1]]), ref = as.character(names_table1[i]))texel cross7	1.15136	0.0346414	0.191816
relevel(as.factor(dat_work[[variable1]]), ref = as.character(names_table1[i]))white-face crossbred7	-1.36432	0.213559	0.502491
relevel(as.factor(dat_work[[variable2]]), ref = as.character(names_table2[j]))03	-0.784119	0.090216	0.328058
relevel(as.factor(dat_work[[variable1]]), ref = as.character(names_table1[i]))targhee:relevel(as.factor(dat_work[[variable2]]), ref = as.character(names_table2[j]))0	0.574528	0.401208	0.573199
0andtarghee_intercept	-2.36907	1.27754338598101e-19	1.02203470878481e-17
relevel(as.factor(dat_work[[variable1]]), ref = as.character(names_table1[i]))commercial6	0.77319	0.319217	0.573199
relevel(as.factor(dat_work[[variable1]]), ref = as.character(names_table1[i]))friesian6	1.27046	0.138369	0.392591
relevel(as.factor(dat_work[[variable1]]), ref = as.character(names_table1[i]))polypay6	-0.808979	0.291888	0.573199
relevel(as.factor(dat_work[[variable1]]), ref = as.character(names_table1[i]))rambouillet6	-0.0732722	0.883374	0.883374
relevel(as.factor(dat_work[[variable1]]), ref = as.character(names_table1[i]))targhee-rambouillet8	0.344194	0.561819	0.745702
relevel(as.factor(dat_work[[variable1]]), ref = as.character(names_table1[i]))texel cross8	1.07809	0.0120186	0.127698
relevel(as.factor(dat_work[[variable1]]), ref = as.character(names_table1[i]))white-face crossbred8	-1.43759	0.168591	0.421481
relevel(as.factor(dat_work[[variable2]]), ref = as.character(names_table2[j]))14	0.209591	0.677638	0.745702
relevel(as.factor(dat_work[[variable1]]), ref = as.character(names_table1[i]))rambouillet:relevel(as.factor(dat_work[[variable2]]), ref = as.character(names_table2[j]))13	0.574528	0.401224	0.573199
1andtarghee_intercept	-2.15948	5.46897796356021e-07	2.18759118542408e-05
relevel(as.factor(dat_work[[variable1]]), ref = as.character(names_table1[i]))commercial7	0.77319	0.319206	0.573199
relevel(as.factor(dat_work[[variable1]]), ref = as.character(names_table1[i]))friesian7	1.27046	0.13837	0.392591
relevel(as.factor(dat_work[[variable1]]), ref = as.character(names_table1[i]))polypay7	-0.808979	0.291889	0.573199
relevel(as.factor(dat_work[[variable1]]), ref = as.character(names_table1[i]))rambouillet7	0.501256	0.28403	0.573199
relevel(as.factor(dat_work[[variable1]]), ref = as.character(names_table1[i]))targhee-rambouillet9	0.344194	0.561804	0.745702
relevel(as.factor(dat_work[[variable1]]), ref = as.character(names_table1[i]))texel cross9	1.07809	0.0120195	0.127698
relevel(as.factor(dat_work[[variable1]]), ref = as.character(names_table1[i]))white-face crossbred9	-1.43759	0.168593	0.421481
relevel(as.factor(dat_work[[variable2]]), ref = as.character(names_table2[j]))04	-0.209591	0.677622	0.745702
relevel(as.factor(dat_work[[variable1]]), ref = as.character(names_table1[i]))rambouillet:relevel(as.factor(dat_work[[variable2]]), ref = as.character(names_table2[j]))03	-0.574528	0.401204	0.573199
0andtarghee-rambouillet_intercept	-2.02488	0.00178582	0.0259756
relevel(as.factor(dat_work[[variable1]]), ref = as.character(names_table1[i]))commercial8	0.428996	0.574139	0.745702
relevel(as.factor(dat_work[[variable1]]), ref = as.character(names_table1[i]))friesian8	0.926268	0.374281	0.573199
relevel(as.factor(dat_work[[variable1]]), ref = as.character(names_table1[i]))polypay8	-1.15317	0.234545	0.52121
relevel(as.factor(dat_work[[variable1]]), ref = as.character(names_table1[i]))rambouillet8	-0.417466	0.590335	0.745702
relevel(as.factor(dat_work[[variable1]]), ref = as.character(names_table1[i]))targhee8	-0.344194	0.561764	0.745702
relevel(as.factor(dat_work[[variable1]]), ref = as.character(names_table1[i]))texel cross10	0.733896	0.316189	0.573199
relevel(as.factor(dat_work[[variable1]]), ref = as.character(names_table1[i]))white-face crossbred10	-1.78178	0.137873	0.392591
relevel(as.factor(dat_work[[variable2]]), ref = as.character(names_table2[j]))15	0.209591	0.677615	0.745702
relevel(as.factor(dat_work[[variable1]]), ref = as.character(names_table1[i]))rambouillet:relevel(as.factor(dat_work[[variable2]]), ref = as.character(names_table2[j]))14	0.574528	0.401199	0.573199
1andtarghee-rambouillet_intercept	-1.81529	8.4126106375724e-06	0.000269204
relevel(as.factor(dat_work[[variable1]]), ref = as.character(names_table1[i]))commercial9	0.428996	0.574136	0.745702
relevel(as.factor(dat_work[[variable1]]), ref = as.character(names_table1[i]))friesian9	0.926268	0.374291	0.573199
relevel(as.factor(dat_work[[variable1]]), ref = as.character(names_table1[i]))polypay9	-1.15317	0.23452	0.52121
relevel(as.factor(dat_work[[variable1]]), ref = as.character(names_table1[i]))rambouillet9	0.157062	0.724874	0.759527
relevel(as.factor(dat_work[[variable1]]), ref = as.character(names_table1[i]))targhee9	-0.344194	0.561774	0.745702
relevel(as.factor(dat_work[[variable1]]), ref = as.character(names_table1[i]))texel cross11	0.733896	0.316209	0.573199
relevel(as.factor(dat_work[[variable1]]), ref = as.character(names_table1[i]))white-face crossbred11	-1.78178	0.137879	0.392591
relevel(as.factor(dat_work[[variable2]]), ref = as.character(names_table2[j]))05	-0.209591	0.67763	0.745702
relevel(as.factor(dat_work[[variable1]]), ref = as.character(names_table1[i]))rambouillet:relevel(as.factor(dat_work[[variable2]]), ref = as.character(names_table2[j]))04	-0.574528	0.401231	0.573199
0andtexel cross_intercept	-1.29098	0.000149263	0.00328644
relevel(as.factor(dat_work[[variable1]]), ref = as.character(names_table1[i]))commercial10	-0.304901	0.731044	0.759527
relevel(as.factor(dat_work[[variable1]]), ref = as.character(names_table1[i]))friesian10	0.192372	0.827848	0.838327
relevel(as.factor(dat_work[[variable1]]), ref = as.character(names_table1[i]))polypay10	-1.88707	0.0180199	0.127698
relevel(as.factor(dat_work[[variable1]]), ref = as.character(names_table1[i]))rambouillet10	-1.15136	0.0346407	0.191816
relevel(as.factor(dat_work[[variable1]]), ref = as.character(names_table1[i]))targhee10	-1.07809	0.0120143	0.127698
relevel(as.factor(dat_work[[variable1]]), ref = as.character(names_table1[i]))targhee-rambouillet10	-0.733896	0.316255	0.573199
relevel(as.factor(dat_work[[variable1]]), ref = as.character(names_table1[i]))white-face crossbred12	-2.51568	0.0183566	0.127698
relevel(as.factor(dat_work[[variable2]]), ref = as.character(names_table2[j]))16	0.209591	0.677653	0.745702
relevel(as.factor(dat_work[[variable1]]), ref = as.character(names_table1[i]))rambouillet:relevel(as.factor(dat_work[[variable2]]), ref = as.character(names_table2[j]))15	0.574528	0.401239	0.573199
1andtexel cross_intercept	-1.08139	0.0753944	0.32603
relevel(as.factor(dat_work[[variable1]]), ref = as.character(names_table1[i]))commercial11	-0.304901	0.731004	0.759527
relevel(as.factor(dat_work[[variable1]]), ref = as.character(names_table1[i]))friesian11	0.192372	0.827847	0.838327
relevel(as.factor(dat_work[[variable1]]), ref = as.character(names_table1[i]))polypay11	-1.88707	0.0180285	0.127698
relevel(as.factor(dat_work[[variable1]]), ref = as.character(names_table1[i]))rambouillet11	-0.576834	0.363505	0.573199
relevel(as.factor(dat_work[[variable1]]), ref = as.character(names_table1[i]))targhee11	-1.07809	0.0120044	0.127698
relevel(as.factor(dat_work[[variable1]]), ref = as.character(names_table1[i]))targhee-rambouillet11	-0.733896	0.316131	0.573199
relevel(as.factor(dat_work[[variable1]]), ref = as.character(names_table1[i]))white-face crossbred13	-2.51568	0.018356	0.127698
relevel(as.factor(dat_work[[variable2]]), ref = as.character(names_table2[j]))06	-0.209591	0.677567	0.745702
relevel(as.factor(dat_work[[variable1]]), ref = as.character(names_table1[i]))rambouillet:relevel(as.factor(dat_work[[variable2]]), ref = as.character(names_table2[j]))05	-0.574528	0.401157	0.573199
0andwhite-face crossbred_intercept	-3.80666	0.000164322	0.00328644
relevel(as.factor(dat_work[[variable1]]), ref = as.character(names_table1[i]))commercial12	2.21078	0.0891337	0.328058
relevel(as.factor(dat_work[[variable1]]), ref = as.character(names_table1[i]))friesian12	2.70805	0.0370787	0.191816
relevel(as.factor(dat_work[[variable1]]), ref = as.character(names_table1[i]))polypay12	0.628609	0.612596	0.745702
relevel(as.factor(dat_work[[variable1]]), ref = as.character(names_table1[i]))rambouillet12	1.36432	0.213264	0.502491
relevel(as.factor(dat_work[[variable1]]), ref = as.character(names_table1[i]))targhee12	1.43759	0.168272	0.421481
relevel(as.factor(dat_work[[variable1]]), ref = as.character(names_table1[i]))targhee-rambouillet12	1.78178	0.137678	0.392591
relevel(as.factor(dat_work[[variable1]]), ref = as.character(names_table1[i]))texel cross12	2.51568	0.0182775	0.127698
relevel(as.factor(dat_work[[variable2]]), ref = as.character(names_table2[j]))17	0.209591	0.677635	0.745702
relevel(as.factor(dat_work[[variable1]]), ref = as.character(names_table1[i]))rambouillet:relevel(as.factor(dat_work[[variable2]]), ref = as.character(names_table2[j]))16	0.574528	0.401222	0.573199
1andwhite-face crossbred_intercept	-3.59707	0.00145176	0.0232282
relevel(as.factor(dat_work[[variable1]]), ref = as.character(names_table1[i]))commercial13	2.21078	0.0892877	0.328058
relevel(as.factor(dat_work[[variable1]]), ref = as.character(names_table1[i]))friesian13	2.70805	0.0371643	0.191816
relevel(as.factor(dat_work[[variable1]]), ref = as.character(names_table1[i]))polypay13	0.628609	0.612774	0.745702
relevel(as.factor(dat_work[[variable1]]), ref = as.character(names_table1[i]))rambouillet13	1.93884	0.090177	0.328058
relevel(as.factor(dat_work[[variable1]]), ref = as.character(names_table1[i]))targhee13	1.43759	0.168583	0.421481
relevel(as.factor(dat_work[[variable1]]), ref = as.character(names_table1[i]))targhee-rambouillet13	1.78178	0.137912	0.392591
relevel(as.factor(dat_work[[variable1]]), ref = as.character(names_table1[i]))texel cross13	2.51568	0.018356	0.127698
relevel(as.factor(dat_work[[variable2]]), ref = as.character(names_table2[j]))07	-0.209591	0.67764	0.745702
relevel(as.factor(dat_work[[variable1]]), ref = as.character(names_table1[i]))rambouillet:relevel(as.factor(dat_work[[variable2]]), ref = as.character(names_table2[j]))06	-0.574528	0.401233	0.573199
breed_full and intensive	statistic	p-value	corrected p-value
0andcommercial_intercept	-1.38629	0.0317143	0.297673
relevel(as.factor(dat_work[[variable1]]), ref = as.character(names_table1[i]))friesian	15.6077	0.678919	0.937857
relevel(as.factor(dat_work[[variable1]]), ref = as.character(names_table1[i]))polypay	13.5282	0.719722	0.943897
relevel(as.factor(dat_work[[variable1]]), ref = as.character(names_table1[i]))rambouillet	-0.353197	0.598196	0.937857
relevel(as.factor(dat_work[[variable1]]), ref = as.character(names_table1[i]))targhee	-0.860202	0.208015	0.899832
relevel(as.factor(dat_work[[variable1]]), ref = as.character(names_table1[i]))targhee-rambouillet	-0.428996	0.574101	0.937857
relevel(as.factor(dat_work[[variable1]]), ref = as.character(names_table1[i]))texel cross	15.4153	0.682606	0.937857
relevel(as.factor(dat_work[[variable1]]), ref = as.character(names_table1[i]))white-face crossbred	12.8996	0.732264	0.952538
relevel(as.factor(dat_work[[variable2]]), ref = as.character(names_table2[j]))1	-15.32	0.68444	0.937857
relevel(as.factor(dat_work[[variable1]]), ref = as.character(names_table1[i]))rambouillet:relevel(as.factor(dat_work[[variable2]]), ref = as.character(names_table2[j]))1	14.8809	0.693032	0.937857
1andcommercial_intercept	-16.7059	0.57263	0.937857
relevel(as.factor(dat_work[[variable1]]), ref = as.character(names_table1[i]))friesian1	15.6073	0.598275	0.937857
relevel(as.factor(dat_work[[variable1]]), ref = as.character(names_table1[i]))polypay1	13.5278	0.647872	0.937857
relevel(as.factor(dat_work[[variable1]]), ref = as.character(names_table1[i]))rambouillet1	14.5273	0.623729	0.937857
relevel(as.factor(dat_work[[variable1]]), ref = as.character(names_table1[i]))targhee1	-0.860201	0.20804	0.899832
relevel(as.factor(dat_work[[variable1]]), ref = as.character(names_table1[i]))targhee-rambouillet1	-0.428996	0.57412	0.937857
relevel(as.factor(dat_work[[variable1]]), ref = as.character(names_table1[i]))texel cross1	15.4149	0.602681	0.937857
relevel(as.factor(dat_work[[variable1]]), ref = as.character(names_table1[i]))white-face crossbred1	12.8992	0.663228	0.937857
relevel(as.factor(dat_work[[variable2]]), ref = as.character(names_table2[j]))0	15.3196	0.604943	0.937857
relevel(as.factor(dat_work[[variable1]]), ref = as.character(names_table1[i]))rambouillet:relevel(as.factor(dat_work[[variable2]]), ref = as.character(names_table2[j]))0	-14.8805	0.615364	0.937857
0andfriesian_intercept	14.2211	0.629052	0.937857
relevel(as.factor(dat_work[[variable1]]), ref = as.character(names_table1[i]))commercial	-15.6074	0.596097	0.937857
relevel(as.factor(dat_work[[variable1]]), ref = as.character(names_table1[i]))polypay2	-2.07944	0.056308	0.375724
relevel(as.factor(dat_work[[variable1]]), ref = as.character(names_table1[i]))rambouillet2	-15.9606	0.587721	0.937857
relevel(as.factor(dat_work[[variable1]]), ref = as.character(names_table1[i]))targhee2	-16.4676	0.575915	0.937857
relevel(as.factor(dat_work[[variable1]]), ref = as.character(names_table1[i]))targhee-rambouillet2	-16.0364	0.585981	0.937857
relevel(as.factor(dat_work[[variable1]]), ref = as.character(names_table1[i]))texel cross2	-0.192371	0.827834	0.999905
relevel(as.factor(dat_work[[variable1]]), ref = as.character(names_table1[i]))white-face crossbred2	-2.70805	0.0372092	0.297673
relevel(as.factor(dat_work[[variable2]]), ref = as.character(names_table2[j]))11	-15.3197	0.602836	0.937857
relevel(as.factor(dat_work[[variable1]]), ref = as.character(names_table1[i]))rambouillet:relevel(as.factor(dat_work[[variable2]]), ref = as.character(names_table2[j]))11	14.8807	0.613299	0.937857
1andfriesian_intercept	-1.09861	0.17824	0.864193
relevel(as.factor(dat_work[[variable1]]), ref = as.character(names_table1[i]))commercial1	-15.6073	0.688534	0.937857
relevel(as.factor(dat_work[[variable1]]), ref = as.character(names_table1[i]))polypay3	-2.07944	0.056278	0.375724
relevel(as.factor(dat_work[[variable1]]), ref = as.character(names_table1[i]))rambouillet3	-1.07992	0.241864	0.900731
relevel(as.factor(dat_work[[variable1]]), ref = as.character(names_table1[i]))targhee3	-16.4675	0.672302	0.937857
relevel(as.factor(dat_work[[variable1]]), ref = as.character(names_table1[i]))targhee-rambouillet3	-16.0363	0.680412	0.937857
relevel(as.factor(dat_work[[variable1]]), ref = as.character(names_table1[i]))texel cross3	-0.192372	0.827778	0.999905
relevel(as.factor(dat_work[[variable1]]), ref = as.character(names_table1[i]))white-face crossbred3	-2.70805	0.0371154	0.297673
relevel(as.factor(dat_work[[variable2]]), ref = as.character(names_table2[j]))01	15.3196	0.693921	0.937857
relevel(as.factor(dat_work[[variable1]]), ref = as.character(names_table1[i]))rambouillet:relevel(as.factor(dat_work[[variable2]]), ref = as.character(names_table2[j]))01	-14.8805	0.702282	0.937857
0andpolypay_intercept	12.1418	0.677295	0.937857
relevel(as.factor(dat_work[[variable1]]), ref = as.character(names_table1[i]))commercial2	-13.5281	0.642964	0.937857
relevel(as.factor(dat_work[[variable1]]), ref = as.character(names_table1[i]))friesian2	2.07944	0.056349	0.375724
relevel(as.factor(dat_work[[variable1]]), ref = as.character(names_table1[i]))rambouillet4	-13.8813	0.634237	0.937857
relevel(as.factor(dat_work[[variable1]]), ref = as.character(names_table1[i]))targhee4	-14.3883	0.621913	0.937857
relevel(as.factor(dat_work[[variable1]]), ref = as.character(names_table1[i]))targhee-rambouillet4	-13.9571	0.632415	0.937857
relevel(as.factor(dat_work[[variable1]]), ref = as.character(names_table1[i]))texel cross4	1.88707	0.0180231	0.195943
relevel(as.factor(dat_work[[variable1]]), ref = as.character(names_table1[i]))white-face crossbred4	-0.628608	0.612765	0.937857
relevel(as.factor(dat_work[[variable2]]), ref = as.character(names_table2[j]))12	-15.3199	0.599527	0.937857
relevel(as.factor(dat_work[[variable1]]), ref = as.character(names_table1[i]))rambouillet:relevel(as.factor(dat_work[[variable2]]), ref = as.character(names_table2[j]))12	14.8808	0.610066	0.937857
1andpolypay_intercept	-3.17805	1.06377421796678e-05	0.000340408
relevel(as.factor(dat_work[[variable1]]), ref = as.character(names_table1[i]))commercial3	-13.5278	0.857026	0.999905
relevel(as.factor(dat_work[[variable1]]), ref = as.character(names_table1[i]))friesian3	2.07944	0.0563586	0.375724
relevel(as.factor(dat_work[[variable1]]), ref = as.character(names_table1[i]))rambouillet5	0.999521	0.234353	0.900731
relevel(as.factor(dat_work[[variable1]]), ref = as.character(names_table1[i]))targhee5	-14.388	0.848035	0.999905
relevel(as.factor(dat_work[[variable1]]), ref = as.character(names_table1[i]))targhee-rambouillet5	-13.9568	0.85254	0.999905
relevel(as.factor(dat_work[[variable1]]), ref = as.character(names_table1[i]))texel cross5	1.88707	0.0180343	0.195943
relevel(as.factor(dat_work[[variable1]]), ref = as.character(names_table1[i]))white-face crossbred5	-0.628609	0.612777	0.937857
relevel(as.factor(dat_work[[variable2]]), ref = as.character(names_table2[j]))02	15.3196	0.838337	0.999905
relevel(as.factor(dat_work[[variable1]]), ref = as.character(names_table1[i]))rambouillet:relevel(as.factor(dat_work[[variable2]]), ref = as.character(names_table2[j]))02	-14.8805	0.842915	0.999905
0andrambouillet_intercept	-1.73949	6.21537277976653e-22	4.97229822381323e-20
relevel(as.factor(dat_work[[variable1]]), ref = as.character(names_table1[i]))commercial4	0.353195	0.598257	0.937857
relevel(as.factor(dat_work[[variable1]]), ref = as.character(names_table1[i]))friesian4	1.07992	0.242072	0.900731
relevel(as.factor(dat_work[[variable1]]), ref = as.character(names_table1[i]))polypay4	-0.999522	0.234337	0.900731
relevel(as.factor(dat_work[[variable1]]), ref = as.character(names_table1[i]))targhee6	-0.507004	0.0782879	0.481772
relevel(as.factor(dat_work[[variable1]]), ref = as.character(names_table1[i]))targhee-rambouillet6	-0.0757992	0.864997	0.999905
relevel(as.factor(dat_work[[variable1]]), ref = as.character(names_table1[i]))texel cross6	0.887549	0.105975	0.584693
relevel(as.factor(dat_work[[variable1]]), ref = as.character(names_table1[i]))white-face crossbred6	-1.62813	0.138475	0.692377
relevel(as.factor(dat_work[[variable2]]), ref = as.character(names_table2[j]))13	-0.439041	0.347262	0.937857
relevel(as.factor(dat_work[[variable1]]), ref = as.character(names_table1[i]))targhee:relevel(as.factor(dat_work[[variable2]]), ref = as.character(names_table2[j]))1	-24.501	0.999905	0.999905
1andrambouillet_intercept	-2.17853	4.22605448171199e-07	2.25389572357973e-05
relevel(as.factor(dat_work[[variable1]]), ref = as.character(names_table1[i]))commercial5	0.353197	0.598255	0.937857
relevel(as.factor(dat_work[[variable1]]), ref = as.character(names_table1[i]))friesian5	1.07992	0.242055	0.900731
relevel(as.factor(dat_work[[variable1]]), ref = as.character(names_table1[i]))polypay5	-0.999521	0.234297	0.900731
relevel(as.factor(dat_work[[variable1]]), ref = as.character(names_table1[i]))targhee7	-15.3875	0.703392	0.937857
relevel(as.factor(dat_work[[variable1]]), ref = as.character(names_table1[i]))targhee-rambouillet7	-0.0757989	0.864996	0.999905
relevel(as.factor(dat_work[[variable1]]), ref = as.character(names_table1[i]))texel cross7	0.887548	0.105941	0.584693
relevel(as.factor(dat_work[[variable1]]), ref = as.character(names_table1[i]))white-face crossbred7	-1.62813	0.138421	0.692377
relevel(as.factor(dat_work[[variable2]]), ref = as.character(names_table2[j]))03	0.439041	0.34719	0.937857
relevel(as.factor(dat_work[[variable1]]), ref = as.character(names_table1[i]))targhee:relevel(as.factor(dat_work[[variable2]]), ref = as.character(names_table2[j]))0	14.8805	0.712725	0.942446
0andtarghee_intercept	-2.24649	1.24011881782223e-23	1.98419010851556e-21
relevel(as.factor(dat_work[[variable1]]), ref = as.character(names_table1[i]))commercial6	0.860202	0.208083	0.899832
relevel(as.factor(dat_work[[variable1]]), ref = as.character(names_table1[i]))friesian6	16.4684	0.992202	0.999905
relevel(as.factor(dat_work[[variable1]]), ref = as.character(names_table1[i]))polypay6	14.389	0.993186	0.999905
relevel(as.factor(dat_work[[variable1]]), ref = as.character(names_table1[i]))rambouillet6	0.507005	0.0782877	0.481772
relevel(as.factor(dat_work[[variable1]]), ref = as.character(names_table1[i]))targhee-rambouillet8	0.431205	0.353927	0.937857
relevel(as.factor(dat_work[[variable1]]), ref = as.character(names_table1[i]))texel cross8	16.2761	0.992293	0.999905
relevel(as.factor(dat_work[[variable1]]), ref = as.character(names_table1[i]))white-face crossbred8	13.7604	0.993484	0.999905
relevel(as.factor(dat_work[[variable2]]), ref = as.character(names_table2[j]))14	-15.3206	0.992745	0.999905
relevel(as.factor(dat_work[[variable1]]), ref = as.character(names_table1[i]))rambouillet:relevel(as.factor(dat_work[[variable2]]), ref = as.character(names_table2[j]))13	14.8815	0.992953	0.999905
1andtarghee_intercept	-17.5665	0.879585	0.999905
relevel(as.factor(dat_work[[variable1]]), ref = as.character(names_table1[i]))commercial7	0.860199	0.208086	0.899832
relevel(as.factor(dat_work[[variable1]]), ref = as.character(names_table1[i]))friesian7	16.4679	0.887066	0.999905
relevel(as.factor(dat_work[[variable1]]), ref = as.character(names_table1[i]))polypay7	14.3884	0.901241	0.999905
relevel(as.factor(dat_work[[variable1]]), ref = as.character(names_table1[i]))rambouillet7	15.388	0.894426	0.999905
relevel(as.factor(dat_work[[variable1]]), ref = as.character(names_table1[i]))targhee-rambouillet9	0.431206	0.353933	0.937857
relevel(as.factor(dat_work[[variable1]]), ref = as.character(names_table1[i]))texel cross9	16.2755	0.888375	0.999905
relevel(as.factor(dat_work[[variable1]]), ref = as.character(names_table1[i]))white-face crossbred9	13.7598	0.905543	0.999905
relevel(as.factor(dat_work[[variable2]]), ref = as.character(names_table2[j]))04	15.32	0.894889	0.999905
relevel(as.factor(dat_work[[variable1]]), ref = as.character(names_table1[i]))rambouillet:relevel(as.factor(dat_work[[variable2]]), ref = as.character(names_table2[j]))03	-14.881	0.897886	0.999905
0andtarghee-rambouillet_intercept	-1.81529	8.41848580737986e-06	0.000336739
relevel(as.factor(dat_work[[variable1]]), ref = as.character(names_table1[i]))commercial8	0.428996	0.57414	0.937857
relevel(as.factor(dat_work[[variable1]]), ref = as.character(names_table1[i]))friesian8	16.0363	0.618142	0.937857
relevel(as.factor(dat_work[[variable1]]), ref = as.character(names_table1[i]))polypay8	13.9568	0.664356	0.937857
relevel(as.factor(dat_work[[variable1]]), ref = as.character(names_table1[i]))rambouillet8	0.0757989	0.864989	0.999905
relevel(as.factor(dat_work[[variable1]]), ref = as.character(names_table1[i]))targhee8	-0.431206	0.353895	0.937857
relevel(as.factor(dat_work[[variable1]]), ref = as.character(names_table1[i]))texel cross10	15.8439	0.622265	0.937857
relevel(as.factor(dat_work[[variable1]]), ref = as.character(names_table1[i]))white-face crossbred10	13.3282	0.67864	0.937857
relevel(as.factor(dat_work[[variable2]]), ref = as.character(names_table2[j]))15	-15.3196	0.633806	0.937857
relevel(as.factor(dat_work[[variable1]]), ref = as.character(names_table1[i]))rambouillet:relevel(as.factor(dat_work[[variable2]]), ref = as.character(names_table2[j]))14	14.8805	0.643589	0.937857
1andtarghee-rambouillet_intercept	-17.1349	0.420071	0.937857
relevel(as.factor(dat_work[[variable1]]), ref = as.character(names_table1[i]))commercial9	0.428996	0.574143	0.937857
relevel(as.factor(dat_work[[variable1]]), ref = as.character(names_table1[i]))friesian9	16.0363	0.450823	0.937857
relevel(as.factor(dat_work[[variable1]]), ref = as.character(names_table1[i]))polypay9	13.9568	0.511493	0.937857
relevel(as.factor(dat_work[[variable1]]), ref = as.character(names_table1[i]))rambouillet9	14.9563	0.481636	0.937857
relevel(as.factor(dat_work[[variable1]]), ref = as.character(names_table1[i]))targhee9	-0.431206	0.353902	0.937857
relevel(as.factor(dat_work[[variable1]]), ref = as.character(names_table1[i]))texel cross11	15.8439	0.455999	0.937857
relevel(as.factor(dat_work[[variable1]]), ref = as.character(names_table1[i]))white-face crossbred11	13.3282	0.530933	0.937857
relevel(as.factor(dat_work[[variable2]]), ref = as.character(names_table2[j]))05	15.3196	0.471035	0.937857
relevel(as.factor(dat_work[[variable1]]), ref = as.character(names_table1[i]))rambouillet:relevel(as.factor(dat_work[[variable2]]), ref = as.character(names_table2[j]))04	-14.8805	0.483924	0.937857
0andtexel cross_intercept	14.0286	0.694484	0.937857
relevel(as.factor(dat_work[[variable1]]), ref = as.character(names_table1[i]))commercial10	-15.4149	0.666089	0.937857
relevel(as.factor(dat_work[[variable1]]), ref = as.character(names_table1[i]))friesian10	0.192372	0.82785	0.999905
relevel(as.factor(dat_work[[variable1]]), ref = as.character(names_table1[i]))polypay10	-1.88707	0.0180304	0.195943
relevel(as.factor(dat_work[[variable1]]), ref = as.character(names_table1[i]))rambouillet10	-15.7681	0.658873	0.937857
relevel(as.factor(dat_work[[variable1]]), ref = as.character(names_table1[i]))targhee10	-16.2751	0.648625	0.937857
relevel(as.factor(dat_work[[variable1]]), ref = as.character(names_table1[i]))targhee-rambouillet10	-15.8439	0.657344	0.937857
relevel(as.factor(dat_work[[variable1]]), ref = as.character(names_table1[i]))white-face crossbred12	-2.51568	0.0183574	0.195943
relevel(as.factor(dat_work[[variable2]]), ref = as.character(names_table2[j]))16	-15.3196	0.667991	0.937857
relevel(as.factor(dat_work[[variable1]]), ref = as.character(names_table1[i]))rambouillet:relevel(as.factor(dat_work[[variable2]]), ref = as.character(names_table2[j]))15	14.8805	0.676996	0.937857
1andtexel cross_intercept	-1.29098	0.000149471	0.00380595
relevel(as.factor(dat_work[[variable1]]), ref = as.character(names_table1[i]))commercial11	-15.4149	0.992697	0.999905
relevel(as.factor(dat_work[[variable1]]), ref = as.character(names_table1[i]))friesian11	0.192371	0.827851	0.999905
relevel(as.factor(dat_work[[variable1]]), ref = as.character(names_table1[i]))polypay11	-1.88707	0.0180367	0.195943
relevel(as.factor(dat_work[[variable1]]), ref = as.character(names_table1[i]))rambouillet11	-0.887548	0.105976	0.584693
relevel(as.factor(dat_work[[variable1]]), ref = as.character(names_table1[i]))targhee11	-16.2751	0.99229	0.999905
relevel(as.factor(dat_work[[variable1]]), ref = as.character(names_table1[i]))targhee-rambouillet11	-15.8439	0.992494	0.999905
relevel(as.factor(dat_work[[variable1]]), ref = as.character(names_table1[i]))white-face crossbred13	-2.51568	0.0183696	0.195943
relevel(as.factor(dat_work[[variable2]]), ref = as.character(names_table2[j]))06	15.3196	0.992742	0.999905
relevel(as.factor(dat_work[[variable1]]), ref = as.character(names_table1[i]))rambouillet:relevel(as.factor(dat_work[[variable2]]), ref = as.character(names_table2[j]))05	-14.8805	0.99295	0.999905
0andwhite-face crossbred_intercept	11.513	0.598458	0.937857
relevel(as.factor(dat_work[[variable1]]), ref = as.character(names_table1[i]))commercial12	-12.8993	0.555341	0.937857
relevel(as.factor(dat_work[[variable1]]), ref = as.character(names_table1[i]))friesian12	2.70805	0.0371547	0.297673
relevel(as.factor(dat_work[[variable1]]), ref = as.character(names_table1[i]))polypay12	0.628611	0.612756	0.937857
relevel(as.factor(dat_work[[variable1]]), ref = as.character(names_table1[i]))rambouillet12	-13.2525	0.544405	0.937857
relevel(as.factor(dat_work[[variable1]]), ref = as.character(names_table1[i]))targhee12	-13.7595	0.529111	0.937857
relevel(as.factor(dat_work[[variable1]]), ref = as.character(names_table1[i]))targhee-rambouillet12	-13.3283	0.542153	0.937857
relevel(as.factor(dat_work[[variable1]]), ref = as.character(names_table1[i]))texel cross12	2.51568	0.0183497	0.195943
relevel(as.factor(dat_work[[variable2]]), ref = as.character(names_table2[j]))17	-15.3197	0.48381	0.937857
relevel(as.factor(dat_work[[variable1]]), ref = as.character(names_table1[i]))rambouillet:relevel(as.factor(dat_work[[variable2]]), ref = as.character(names_table2[j]))16	14.8806	0.496528	0.937857
1andwhite-face crossbred_intercept	-3.80666	0.00016651	0.00380595
relevel(as.factor(dat_work[[variable1]]), ref = as.character(names_table1[i]))commercial13	-12.8992	0.993889	0.999905
relevel(as.factor(dat_work[[variable1]]), ref = as.character(names_table1[i]))friesian13	2.70805	0.0371783	0.297673
relevel(as.factor(dat_work[[variable1]]), ref = as.character(names_table1[i]))polypay13	0.628609	0.612825	0.937857
relevel(as.factor(dat_work[[variable1]]), ref = as.character(names_table1[i]))rambouillet13	1.62813	0.138475	0.692377
relevel(as.factor(dat_work[[variable1]]), ref = as.character(names_table1[i]))targhee13	-13.7594	0.993481	0.999905
relevel(as.factor(dat_work[[variable1]]), ref = as.character(names_table1[i]))targhee-rambouillet13	-13.3282	0.993686	0.999905
relevel(as.factor(dat_work[[variable1]]), ref = as.character(names_table1[i]))texel cross13	2.51568	0.0183696	0.195943
relevel(as.factor(dat_work[[variable2]]), ref = as.character(names_table2[j]))07	15.3196	0.992742	0.999905
relevel(as.factor(dat_work[[variable1]]), ref = as.character(names_table1[i]))rambouillet:relevel(as.factor(dat_work[[variable2]]), ref = as.character(names_table2[j]))06	-14.8805	0.99295	0.999905
breed_full and lambed	statistic	p-value	corrected p-value
noandcommercial_intercept	-17.6947	0.783847	0.948393
relevel(as.factor(dat_work[[variable1]]), ref = as.character(names_table1[i]))rambouillet	15.9799	0.804347	0.948393
relevel(as.factor(dat_work[[variable1]]), ref = as.character(names_table1[i]))targhee	14.774	0.818846	0.948393
relevel(as.factor(dat_work[[variable1]]), ref = as.character(names_table1[i]))targhee-rambouillet	15.8794	0.805556	0.948393
relevel(as.factor(dat_work[[variable1]]), ref = as.character(names_table1[i]))texel cross	0.17327	0.812677	0.948393
relevel(as.factor(dat_work[[variable1]]), ref = as.character(names_table1[i]))white-face crossbred	-2.42039	0.0436259	0.157053
relevel(as.factor(dat_work[[variable2]]), ref = as.character(names_table2[j]))yes	16.3084	0.800424	0.948393
relevel(as.factor(dat_work[[variable1]]), ref = as.character(names_table1[i]))rambouillet:relevel(as.factor(dat_work[[variable2]]), ref = as.character(names_table2[j]))yes	-16.4764	0.798416	0.948393
relevel(as.factor(dat_work[[variable1]]), ref = as.character(names_table1[i]))targhee:relevel(as.factor(dat_work[[variable2]]), ref = as.character(names_table2[j]))yes	-14.6294	0.820605	0.948393
yesandcommercial_intercept	-1.38629	0.0317302	0.148994
relevel(as.factor(dat_work[[variable1]]), ref = as.character(names_table1[i]))rambouillet1	-0.496437	0.482165	0.948393
relevel(as.factor(dat_work[[variable1]]), ref = as.character(names_table1[i]))targhee1	0.144581	0.840442	0.948393
relevel(as.factor(dat_work[[variable1]]), ref = as.character(names_table1[i]))targhee-rambouillet1	13.9241	0.796976	0.948393
relevel(as.factor(dat_work[[variable1]]), ref = as.character(names_table1[i]))texel cross1	0.173272	0.812662	0.948393
relevel(as.factor(dat_work[[variable1]]), ref = as.character(names_table1[i]))white-face crossbred1	-2.42037	0.0436063	0.157053
relevel(as.factor(dat_work[[variable2]]), ref = as.character(names_table2[j]))no	-14.3531	0.790856	0.948393
relevel(as.factor(dat_work[[variable1]]), ref = as.character(names_table1[i]))rambouillet:relevel(as.factor(dat_work[[variable2]]), ref = as.character(names_table2[j]))no	14.521	0.788475	0.948393
relevel(as.factor(dat_work[[variable1]]), ref = as.character(names_table1[i]))targhee:relevel(as.factor(dat_work[[variable2]]), ref = as.character(names_table2[j]))no	12.674	0.814846	0.948393
noandrambouillet_intercept	-1.7148	2.35044600902259e-16	1.2692408448722e-14
relevel(as.factor(dat_work[[variable1]]), ref = as.character(names_table1[i]))commercial	0.496437	0.482182	0.948393
relevel(as.factor(dat_work[[variable1]]), ref = as.character(names_table1[i]))targhee2	-1.20597	0.00263459	0.018972
relevel(as.factor(dat_work[[variable1]]), ref = as.character(names_table1[i]))targhee-rambouillet2	-0.100492	0.826349	0.948393
relevel(as.factor(dat_work[[variable1]]), ref = as.character(names_table1[i]))texel cross2	-13.8513	0.951763	0.988369
relevel(as.factor(dat_work[[variable1]]), ref = as.character(names_table1[i]))white-face crossbred2	-1.92393	0.0671637	0.219808
relevel(as.factor(dat_work[[variable2]]), ref = as.character(names_table2[j]))yes1	-0.167933	0.636145	0.948393
relevel(as.factor(dat_work[[variable1]]), ref = as.character(names_table1[i]))targhee:relevel(as.factor(dat_work[[variable2]]), ref = as.character(names_table2[j]))yes1	1.84699	0.00159299	0.0132359
relevel(as.factor(dat_work[[variable1]]), ref = as.character(names_table1[i]))texel cross:relevel(as.factor(dat_work[[variable2]]), ref = as.character(names_table2[j]))yes	14.521	0.949434	0.988369
yesandrambouillet_intercept	-1.88273	5.2784385825911e-11	1.90023788973279e-09
relevel(as.factor(dat_work[[variable1]]), ref = as.character(names_table1[i]))commercial1	0.496435	0.482185	0.948393
relevel(as.factor(dat_work[[variable1]]), ref = as.character(names_table1[i]))targhee3	0.641018	0.132357	0.392558
relevel(as.factor(dat_work[[variable1]]), ref = as.character(names_table1[i]))targhee-rambouillet3	-0.100491	0.82635	0.948393
relevel(as.factor(dat_work[[variable1]]), ref = as.character(names_table1[i]))texel cross3	0.669709	0.134487	0.392558
relevel(as.factor(dat_work[[variable1]]), ref = as.character(names_table1[i]))white-face crossbred3	-1.92393	0.0671544	0.219808
relevel(as.factor(dat_work[[variable2]]), ref = as.character(names_table2[j]))no1	0.167933	0.636147	0.948393
relevel(as.factor(dat_work[[variable1]]), ref = as.character(names_table1[i]))targhee:relevel(as.factor(dat_work[[variable2]]), ref = as.character(names_table2[j]))no1	-1.84699	0.00159321	0.0132359
relevel(as.factor(dat_work[[variable1]]), ref = as.character(names_table1[i]))texel cross:relevel(as.factor(dat_work[[variable2]]), ref = as.character(names_table2[j]))no	-23.8975	0.999897	0.999944
noandtarghee_intercept	-2.92077	1.39756621788626e-17	1.50937151531716e-15
relevel(as.factor(dat_work[[variable1]]), ref = as.character(names_table1[i]))commercial2	-0.144593	0.840444	0.948393
relevel(as.factor(dat_work[[variable1]]), ref = as.character(names_table1[i]))rambouillet2	1.20597	0.002635	0.018972
relevel(as.factor(dat_work[[variable1]]), ref = as.character(names_table1[i]))targhee-rambouillet4	1.10548	0.0377757	0.156916
relevel(as.factor(dat_work[[variable1]]), ref = as.character(names_table1[i]))texel cross4	-12.6492	0.994064	0.999944
relevel(as.factor(dat_work[[variable1]]), ref = as.character(names_table1[i]))white-face crossbred4	-2.56494	0.015428	0.075738
relevel(as.factor(dat_work[[variable2]]), ref = as.character(names_table2[j]))yes2	1.67906	0.000305355	0.00412234
relevel(as.factor(dat_work[[variable1]]), ref = as.character(names_table1[i]))rambouillet:relevel(as.factor(dat_work[[variable2]]), ref = as.character(names_table2[j]))yes1	-1.84699	0.00159321	0.0132359
relevel(as.factor(dat_work[[variable1]]), ref = as.character(names_table1[i]))texel cross:relevel(as.factor(dat_work[[variable2]]), ref = as.character(names_table2[j]))yes1	12.6779	0.99405	0.999944
yesandtarghee_intercept	-1.24171	8.02906598546541e-05	0.00173428
relevel(as.factor(dat_work[[variable1]]), ref = as.character(names_table1[i]))commercial3	-0.144583	0.840454	0.948393
relevel(as.factor(dat_work[[variable1]]), ref = as.character(names_table1[i]))rambouillet3	-0.641019	0.132356	0.392558
relevel(as.factor(dat_work[[variable1]]), ref = as.character(names_table1[i]))targhee-rambouillet5	1.10548	0.037776	0.156916
relevel(as.factor(dat_work[[variable1]]), ref = as.character(names_table1[i]))texel cross5	0.0286906	0.950899	0.988369
relevel(as.factor(dat_work[[variable1]]), ref = as.character(names_table1[i]))white-face crossbred5	-2.56495	0.0154281	0.075738
relevel(as.factor(dat_work[[variable2]]), ref = as.character(names_table2[j]))no2	-1.67906	0.000305358	0.00412234
relevel(as.factor(dat_work[[variable1]]), ref = as.character(names_table1[i]))rambouillet:relevel(as.factor(dat_work[[variable2]]), ref = as.character(names_table2[j]))no1	1.84699	0.0015932	0.0132359
relevel(as.factor(dat_work[[variable1]]), ref = as.character(names_table1[i]))texel cross:relevel(as.factor(dat_work[[variable2]]), ref = as.character(names_table2[j]))no1	-23.2202	0.999944	0.999944
noandtarghee-rambouillet_intercept	-1.81529	8.42741796041658e-06	0.00022754
relevel(as.factor(dat_work[[variable1]]), ref = as.character(names_table1[i]))commercial4	-13.9252	0.867732	0.948393
relevel(as.factor(dat_work[[variable1]]), ref = as.character(names_table1[i]))rambouillet4	0.100491	0.826347	0.948393
relevel(as.factor(dat_work[[variable1]]), ref = as.character(names_table1[i]))targhee4	-1.10548	0.0377721	0.156916
relevel(as.factor(dat_work[[variable1]]), ref = as.character(names_table1[i]))texel cross6	-13.752	0.86936	0.948393
relevel(as.factor(dat_work[[variable1]]), ref = as.character(names_table1[i]))white-face crossbred6	-16.3456	0.845029	0.948393
relevel(as.factor(dat_work[[variable2]]), ref = as.character(names_table2[j]))yes3	14.3542	0.86369	0.948393
relevel(as.factor(dat_work[[variable1]]), ref = as.character(names_table1[i]))rambouillet:relevel(as.factor(dat_work[[variable2]]), ref = as.character(names_table2[j]))yes2	-14.5222	0.862111	0.948393
relevel(as.factor(dat_work[[variable1]]), ref = as.character(names_table1[i]))targhee:relevel(as.factor(dat_work[[variable2]]), ref = as.character(names_table2[j]))yes2	-12.6752	0.879506	0.949866
yesandtarghee-rambouillet_intercept	12.5378	0.638312	0.948393
relevel(as.factor(dat_work[[variable1]]), ref = as.character(names_table1[i]))commercial5	-13.9241	0.601752	0.948393
relevel(as.factor(dat_work[[variable1]]), ref = as.character(names_table1[i]))rambouillet5	-14.4205	0.588762	0.948393
relevel(as.factor(dat_work[[variable1]]), ref = as.character(names_table1[i]))targhee5	-13.7795	0.605443	0.948393
relevel(as.factor(dat_work[[variable1]]), ref = as.character(names_table1[i]))texel cross7	-13.7508	0.606206	0.948393
relevel(as.factor(dat_work[[variable1]]), ref = as.character(names_table1[i]))white-face crossbred7	-16.3444	0.540328	0.948393
relevel(as.factor(dat_work[[variable2]]), ref = as.character(names_table2[j]))no3	-14.353	0.590496	0.948393
relevel(as.factor(dat_work[[variable1]]), ref = as.character(names_table1[i]))rambouillet:relevel(as.factor(dat_work[[variable2]]), ref = as.character(names_table2[j]))no2	14.521	0.586176	0.948393
relevel(as.factor(dat_work[[variable1]]), ref = as.character(names_table1[i]))targhee:relevel(as.factor(dat_work[[variable2]]), ref = as.character(names_table2[j]))no2	12.674	0.634707	0.948393
noandtexel cross_intercept	-15.5663	0.775489	0.948393
relevel(as.factor(dat_work[[variable1]]), ref = as.character(names_table1[i]))commercial6	-0.173271	0.812673	0.948393
relevel(as.factor(dat_work[[variable1]]), ref = as.character(names_table1[i]))rambouillet6	13.8515	0.799661	0.948393
relevel(as.factor(dat_work[[variable1]]), ref = as.character(names_table1[i]))targhee6	12.6456	0.816785	0.948393
relevel(as.factor(dat_work[[variable1]]), ref = as.character(names_table1[i]))targhee-rambouillet6	13.751	0.801092	0.948393
relevel(as.factor(dat_work[[variable1]]), ref = as.character(names_table1[i]))white-face crossbred8	-2.59364	0.015137	0.075738
relevel(as.factor(dat_work[[variable2]]), ref = as.character(names_table2[j]))yes4	14.3533	0.792572	0.948393
relevel(as.factor(dat_work[[variable1]]), ref = as.character(names_table1[i]))rambouillet:relevel(as.factor(dat_work[[variable2]]), ref = as.character(names_table2[j]))yes3	-14.5212	0.790203	0.948393
relevel(as.factor(dat_work[[variable1]]), ref = as.character(names_table1[i]))targhee:relevel(as.factor(dat_work[[variable2]]), ref = as.character(names_table2[j]))yes3	-12.6742	0.816385	0.948393
yesandtexel cross_intercept	-1.21302	0.000412008	0.00494409
relevel(as.factor(dat_work[[variable1]]), ref = as.character(names_table1[i]))commercial7	-0.173272	0.812671	0.948393
relevel(as.factor(dat_work[[variable1]]), ref = as.character(names_table1[i]))rambouillet7	-0.669709	0.134481	0.392558
relevel(as.factor(dat_work[[variable1]]), ref = as.character(names_table1[i]))targhee7	-0.0286905	0.950899	0.988369
relevel(as.factor(dat_work[[variable1]]), ref = as.character(names_table1[i]))targhee-rambouillet7	13.7508	0.842128	0.948393
relevel(as.factor(dat_work[[variable1]]), ref = as.character(names_table1[i]))white-face crossbred9	-2.59364	0.0151304	0.075738
relevel(as.factor(dat_work[[variable2]]), ref = as.character(names_table2[j]))no4	-14.353	0.835308	0.948393
relevel(as.factor(dat_work[[variable1]]), ref = as.character(names_table1[i]))rambouillet:relevel(as.factor(dat_work[[variable2]]), ref = as.character(names_table2[j]))no3	14.521	0.833409	0.948393
relevel(as.factor(dat_work[[variable1]]), ref = as.character(names_table1[i]))targhee:relevel(as.factor(dat_work[[variable2]]), ref = as.character(names_table2[j]))no3	12.674	0.85435	0.948393
noandwhite-face crossbred_intercept	-18.1602	0.523201	0.948393
relevel(as.factor(dat_work[[variable1]]), ref = as.character(names_table1[i]))commercial8	2.42037	0.0435994	0.157053
relevel(as.factor(dat_work[[variable1]]), ref = as.character(names_table1[i]))rambouillet8	16.4454	0.563181	0.948393
relevel(as.factor(dat_work[[variable1]]), ref = as.character(names_table1[i]))targhee8	15.2395	0.592153	0.948393
relevel(as.factor(dat_work[[variable1]]), ref = as.character(names_table1[i]))targhee-rambouillet8	16.3449	0.565595	0.948393
relevel(as.factor(dat_work[[variable1]]), ref = as.character(names_table1[i]))texel cross8	2.59364	0.0151301	0.075738
relevel(as.factor(dat_work[[variable2]]), ref = as.character(names_table2[j]))yes5	14.3536	0.613958	0.948393
relevel(as.factor(dat_work[[variable1]]), ref = as.character(names_table1[i]))rambouillet:relevel(as.factor(dat_work[[variable2]]), ref = as.character(names_table2[j]))yes4	-14.5215	0.609841	0.948393
relevel(as.factor(dat_work[[variable1]]), ref = as.character(names_table1[i]))targhee:relevel(as.factor(dat_work[[variable2]]), ref = as.character(names_table2[j]))yes4	-12.6745	0.656044	0.948393
yesandwhite-face crossbred_intercept	-3.80666	0.000165962	0.00298732
relevel(as.factor(dat_work[[variable1]]), ref = as.character(names_table1[i]))commercial9	2.42037	0.0435849	0.157053
relevel(as.factor(dat_work[[variable1]]), ref = as.character(names_table1[i]))rambouillet9	1.92393	0.0670996	0.219808
relevel(as.factor(dat_work[[variable1]]), ref = as.character(names_table1[i]))targhee9	2.56495	0.0154051	0.075738
relevel(as.factor(dat_work[[variable1]]), ref = as.character(names_table1[i]))targhee-rambouillet9	16.3445	0.723927	0.948393
relevel(as.factor(dat_work[[variable1]]), ref = as.character(names_table1[i]))texel cross9	2.59364	0.0151214	0.075738
relevel(as.factor(dat_work[[variable2]]), ref = as.character(names_table2[j]))no5	-14.3531	0.756356	0.948393
relevel(as.factor(dat_work[[variable1]]), ref = as.character(names_table1[i]))rambouillet:relevel(as.factor(dat_work[[variable2]]), ref = as.character(names_table2[j]))no4	14.5211	0.753604	0.948393
relevel(as.factor(dat_work[[variable1]]), ref = as.character(names_table1[i]))targhee:relevel(as.factor(dat_work[[variable2]]), ref = as.character(names_table2[j]))no4	12.6741	0.784105	0.948393
producer and breed	statistic	p-value	corrected p-value
1andcommercial_intercept	-1.81191	0.067802	0.531888
relevel(as.factor(dat_work[[variable1]]), ref = as.character(names_table1[i]))friesian	0.713321	0.578784	0.999999
relevel(as.factor(dat_work[[variable1]]), ref = as.character(names_table1[i]))polypay	-1.36614	0.26547	0.980015
relevel(as.factor(dat_work[[variable1]]), ref = as.character(names_table1[i]))rambouillet	-0.154216	0.864887	0.999999
relevel(as.factor(dat_work[[variable1]]), ref = as.character(names_table1[i]))targhee	-0.559734	0.654003	0.999999
relevel(as.factor(dat_work[[variable1]]), ref = as.character(names_table1[i]))targhee-rambouillet	-0.00341218	0.997462	0.999999
relevel(as.factor(dat_work[[variable1]]), ref = as.character(names_table1[i]))texel cross	0.520919	0.619447	0.999999
relevel(as.factor(dat_work[[variable1]]), ref = as.character(names_table1[i]))white-face crossbred	-1.99473	0.159069	0.944796
relevel(as.factor(dat_work[[variable2]]), ref = as.character(names_table2[j]))2	0.425673	0.435355	0.982985
relevel(as.factor(dat_work[[variable2]]), ref = as.character(names_table2[j]))3	-20.8937	0.999275	0.999999
relevel(as.factor(dat_work[[variable2]]), ref = as.character(names_table2[j]))4	0.425664	0.572085	0.999999
relevel(as.factor(dat_work[[variable2]]), ref = as.character(names_table2[j]))6	0.449781	0.410258	0.982985
relevel(as.factor(dat_work[[variable2]]), ref = as.character(names_table2[j]))7	-1.49959	0.364216	0.980015
relevel(as.factor(dat_work[[variable2]]), ref = as.character(names_table2[j]))8	-0.995642	0.504731	0.999999
relevel(as.factor(dat_work[[variable2]]), ref = as.character(names_table2[j]))9	-0.113264	0.945975	0.999999
relevel(as.factor(dat_work[[variable2]]), ref = as.character(names_table2[j]))11	0.174429	0.900154	0.999999
relevel(as.factor(dat_work[[variable2]]), ref = as.character(names_table2[j]))12	0.307886	0.581293	0.999999
relevel(as.factor(dat_work[[variable2]]), ref = as.character(names_table2[j]))13	-19.5383	0.998945	0.999999
relevel(as.factor(dat_work[[variable2]]), ref = as.character(names_table2[j]))14	1.21897	0.366255	0.980015
relevel(as.factor(dat_work[[variable2]]), ref = as.character(names_table2[j]))15	-0.212411	0.718947	0.999999
2andcommercial_intercept	-1.38623	0.156332	0.932506
relevel(as.factor(dat_work[[variable1]]), ref = as.character(names_table1[i]))friesian1	0.287616	0.821386	0.999999
relevel(as.factor(dat_work[[variable1]]), ref = as.character(names_table1[i]))polypay1	-1.79183	0.140406	0.84699
relevel(as.factor(dat_work[[variable1]]), ref = as.character(names_table1[i]))rambouillet1	-0.154205	0.864898	0.999999
relevel(as.factor(dat_work[[variable1]]), ref = as.character(names_table1[i]))targhee1	-0.559761	0.653992	0.999999
relevel(as.factor(dat_work[[variable1]]), ref = as.character(names_table1[i]))targhee-rambouillet1	-0.429058	0.685494	0.999999
relevel(as.factor(dat_work[[variable1]]), ref = as.character(names_table1[i]))texel cross1	0.0952553	0.926706	0.999999
relevel(as.factor(dat_work[[variable1]]), ref = as.character(names_table1[i]))white-face crossbred1	-2.42043	0.0852963	0.639222
relevel(as.factor(dat_work[[variable2]]), ref = as.character(names_table2[j]))1	-0.425672	0.435354	0.982985
relevel(as.factor(dat_work[[variable2]]), ref = as.character(names_table2[j]))31	-20.4654	0.998912	0.999999
relevel(as.factor(dat_work[[variable2]]), ref = as.character(names_table2[j]))41	-2.79403e-05	0.99997	0.999999
relevel(as.factor(dat_work[[variable2]]), ref = as.character(names_table2[j]))61	0.0240847	0.963059	0.999999
relevel(as.factor(dat_work[[variable2]]), ref = as.character(names_table2[j]))71	-1.92519	0.241644	0.980015
relevel(as.factor(dat_work[[variable2]]), ref = as.character(names_table2[j]))81	-1.42131	0.337926	0.980015
relevel(as.factor(dat_work[[variable2]]), ref = as.character(names_table2[j]))91	-0.538913	0.74591	0.999999
relevel(as.factor(dat_work[[variable2]]), ref = as.character(names_table2[j]))111	-0.251234	0.855558	0.999999
relevel(as.factor(dat_work[[variable2]]), ref = as.character(names_table2[j]))121	-0.1178	0.824974	0.999999
relevel(as.factor(dat_work[[variable2]]), ref = as.character(names_table2[j]))131	-24.6998	0.999875	0.999999
relevel(as.factor(dat_work[[variable2]]), ref = as.character(names_table2[j]))141	0.793313	0.553468	0.999999
relevel(as.factor(dat_work[[variable2]]), ref = as.character(names_table2[j]))151	-0.638098	0.259654	0.980015
3andcommercial_intercept	-18.4118	0.994536	0.999999
relevel(as.factor(dat_work[[variable1]]), ref = as.character(names_table1[i]))friesian2	17.3132	0.994862	0.999999
relevel(as.factor(dat_work[[variable1]]), ref = as.character(names_table1[i]))polypay2	15.2338	0.995479	0.999999
relevel(as.factor(dat_work[[variable1]]), ref = as.character(names_table1[i]))rambouillet2	-0.15415	0.864945	0.999999
relevel(as.factor(dat_work[[variable1]]), ref = as.character(names_table1[i]))targhee2	-0.559612	0.654069	0.999999
relevel(as.factor(dat_work[[variable1]]), ref = as.character(names_table1[i]))targhee-rambouillet2	16.5965	0.995074	0.999999
relevel(as.factor(dat_work[[variable1]]), ref = as.character(names_table1[i]))texel cross2	17.1208	0.994919	0.999999
relevel(as.factor(dat_work[[variable1]]), ref = as.character(names_table1[i]))white-face crossbred2	14.6052	0.995665	0.999999
relevel(as.factor(dat_work[[variable2]]), ref = as.character(names_table2[j]))16	16.5999	0.995073	0.999999
relevel(as.factor(dat_work[[variable2]]), ref = as.character(names_table2[j]))21	17.0255	0.994947	0.999999
relevel(as.factor(dat_work[[variable2]]), ref = as.character(names_table2[j]))42	17.0255	0.994947	0.999999
relevel(as.factor(dat_work[[variable2]]), ref = as.character(names_table2[j]))62	17.0496	0.99494	0.999999
relevel(as.factor(dat_work[[variable2]]), ref = as.character(names_table2[j]))72	15.1002	0.995518	0.999999
relevel(as.factor(dat_work[[variable2]]), ref = as.character(names_table2[j]))82	15.6041	0.995369	0.999999
relevel(as.factor(dat_work[[variable2]]), ref = as.character(names_table2[j]))92	16.4865	0.995107	0.999999
relevel(as.factor(dat_work[[variable2]]), ref = as.character(names_table2[j]))112	16.7742	0.995022	0.999999
relevel(as.factor(dat_work[[variable2]]), ref = as.character(names_table2[j]))122	16.9078	0.994982	0.999999
relevel(as.factor(dat_work[[variable2]]), ref = as.character(names_table2[j]))132	-8.18847	0.999968	0.999999
relevel(as.factor(dat_work[[variable2]]), ref = as.character(names_table2[j]))142	17.8188	0.994712	0.999999
relevel(as.factor(dat_work[[variable2]]), ref = as.character(names_table2[j]))152	16.3874	0.995136	0.999999
4andcommercial_intercept	-1.38628	0.0317432	0.430412
relevel(as.factor(dat_work[[variable1]]), ref = as.character(names_table1[i]))friesian3	0.287667	0.782255	0.999999
relevel(as.factor(dat_work[[variable1]]), ref = as.character(names_table1[i]))polypay3	-1.79175	0.0642379	0.531888
relevel(as.factor(dat_work[[variable1]]), ref = as.character(names_table1[i]))rambouillet3	-0.15419	0.864911	0.999999
relevel(as.factor(dat_work[[variable1]]), ref = as.character(names_table1[i]))targhee3	-0.559517	0.654114	0.999999
relevel(as.factor(dat_work[[variable1]]), ref = as.character(names_table1[i]))targhee-rambouillet3	-0.429004	0.574139	0.999999
relevel(as.factor(dat_work[[variable1]]), ref = as.character(names_table1[i]))texel cross3	0.095308	0.896093	0.999999
relevel(as.factor(dat_work[[variable1]]), ref = as.character(names_table1[i]))white-face crossbred3	-2.42035	0.0436166	0.478772
relevel(as.factor(dat_work[[variable2]]), ref = as.character(names_table2[j]))17	-0.425651	0.572098	0.999999
relevel(as.factor(dat_work[[variable2]]), ref = as.character(names_table2[j]))22	2.92475499631096e-05	0.999968	0.999999
relevel(as.factor(dat_work[[variable2]]), ref = as.character(names_table2[j]))32	-20.6374	0.998994	0.999999
relevel(as.factor(dat_work[[variable2]]), ref = as.character(names_table2[j]))63	0.0241335	0.973808	0.999999
relevel(as.factor(dat_work[[variable2]]), ref = as.character(names_table2[j]))73	-1.92538	0.190544	0.980015
relevel(as.factor(dat_work[[variable2]]), ref = as.character(names_table2[j]))83	-1.42149	0.269901	0.980015
relevel(as.factor(dat_work[[variable2]]), ref = as.character(names_table2[j]))93	-0.539082	0.717865	0.999999
relevel(as.factor(dat_work[[variable2]]), ref = as.character(names_table2[j]))113	-0.251428	0.829609	0.999999
relevel(as.factor(dat_work[[variable2]]), ref = as.character(names_table2[j]))123	-0.117744	0.874258	0.999999
relevel(as.factor(dat_work[[variable2]]), ref = as.character(names_table2[j]))133	-22.1009	0.99959	0.999999
relevel(as.factor(dat_work[[variable2]]), ref = as.character(names_table2[j]))143	0.793116	0.47851	0.999999
relevel(as.factor(dat_work[[variable2]]), ref = as.character(names_table2[j]))153	-0.638053	0.406279	0.982985
5andcommercial_intercept	-2.02443	0.0436527	0.478772
relevel(as.factor(dat_work[[variable1]]), ref = as.character(names_table1[i]))friesian4	0.925824	0.47421	0.999999
relevel(as.factor(dat_work[[variable1]]), ref = as.character(names_table1[i]))polypay4	-1.15364	0.35065	0.980015
relevel(as.factor(dat_work[[variable1]]), ref = as.character(names_table1[i]))rambouillet4	-0.154115	0.864977	0.999999
relevel(as.factor(dat_work[[variable1]]), ref = as.character(names_table1[i]))targhee4	-0.559506	0.654124	0.999999
relevel(as.factor(dat_work[[variable1]]), ref = as.character(names_table1[i]))targhee-rambouillet4	0.209138	0.846886	0.999999
relevel(as.factor(dat_work[[variable1]]), ref = as.character(names_table1[i]))texel cross4	0.733435	0.488849	0.999999
relevel(as.factor(dat_work[[variable1]]), ref = as.character(names_table1[i]))white-face crossbred4	-1.78222	0.210888	0.980015
relevel(as.factor(dat_work[[variable2]]), ref = as.character(names_table2[j]))18	0.21243	0.718923	0.999999
relevel(as.factor(dat_work[[variable2]]), ref = as.character(names_table2[j]))23	0.638104	0.259651	0.980015
relevel(as.factor(dat_work[[variable2]]), ref = as.character(names_table2[j]))33	-21.8849	0.999584	0.999999
relevel(as.factor(dat_work[[variable2]]), ref = as.character(names_table2[j]))43	0.638106	0.406237	0.982985
relevel(as.factor(dat_work[[variable2]]), ref = as.character(names_table2[j]))64	0.662183	0.242529	0.980015
relevel(as.factor(dat_work[[variable2]]), ref = as.character(names_table2[j]))74	-1.28728	0.437922	0.982985
relevel(as.factor(dat_work[[variable2]]), ref = as.character(names_table2[j]))84	-0.783377	0.601522	0.999999
relevel(as.factor(dat_work[[variable2]]), ref = as.character(names_table2[j]))94	0.0990189	0.95295	0.999999
relevel(as.factor(dat_work[[variable2]]), ref = as.character(names_table2[j]))114	0.386706	0.782126	0.999999
relevel(as.factor(dat_work[[variable2]]), ref = as.character(names_table2[j]))124	0.520322	0.368195	0.980015
relevel(as.factor(dat_work[[variable2]]), ref = as.character(names_table2[j]))134	-20.2682	0.999317	0.999999
relevel(as.factor(dat_work[[variable2]]), ref = as.character(names_table2[j]))144	1.43124	0.291726	0.980015
6andcommercial_intercept	-1.36225	0.16375	0.970372
relevel(as.factor(dat_work[[variable1]]), ref = as.character(names_table1[i]))friesian5	0.263655	0.836075	0.999999
relevel(as.factor(dat_work[[variable1]]), ref = as.character(names_table1[i]))polypay5	-1.81579	0.135254	0.839184
relevel(as.factor(dat_work[[variable1]]), ref = as.character(names_table1[i]))rambouillet5	-0.154095	0.864994	0.999999
relevel(as.factor(dat_work[[variable1]]), ref = as.character(names_table1[i]))targhee5	-0.559501	0.654128	0.999999
relevel(as.factor(dat_work[[variable1]]), ref = as.character(names_table1[i]))targhee-rambouillet5	-0.453033	0.66902	0.999999
relevel(as.factor(dat_work[[variable1]]), ref = as.character(names_table1[i]))texel cross5	0.0712686	0.945144	0.999999
relevel(as.factor(dat_work[[variable1]]), ref = as.character(names_table1[i]))white-face crossbred5	-2.4444	0.0822934	0.62005
relevel(as.factor(dat_work[[variable2]]), ref = as.character(names_table2[j]))19	-0.449777	0.410264	0.982985
relevel(as.factor(dat_work[[variable2]]), ref = as.character(names_table2[j]))24	-0.0240962	0.963042	0.999999
relevel(as.factor(dat_work[[variable2]]), ref = as.character(names_table2[j]))34	-22.3845	0.999539	0.999999
relevel(as.factor(dat_work[[variable2]]), ref = as.character(names_table2[j]))44	-0.024082	0.973863	0.999999
relevel(as.factor(dat_work[[variable2]]), ref = as.character(names_table2[j]))75	-1.94945	0.235803	0.980015
relevel(as.factor(dat_work[[variable2]]), ref = as.character(names_table2[j]))85	-1.44555	0.329796	0.980015
relevel(as.factor(dat_work[[variable2]]), ref = as.character(names_table2[j]))95	-0.563155	0.734921	0.999999
relevel(as.factor(dat_work[[variable2]]), ref = as.character(names_table2[j]))115	-0.275478	0.841813	0.999999
relevel(as.factor(dat_work[[variable2]]), ref = as.character(names_table2[j]))125	-0.141877	0.790177	0.999999
relevel(as.factor(dat_work[[variable2]]), ref = as.character(names_table2[j]))135	-21.2959	0.999402	0.999999
relevel(as.factor(dat_work[[variable2]]), ref = as.character(names_table2[j]))145	0.769071	0.565699	0.999999
relevel(as.factor(dat_work[[variable2]]), ref = as.character(names_table2[j]))154	-0.66218	0.242528	0.980015
7andcommercial_intercept	-3.31169	0.0392438	0.450876
relevel(as.factor(dat_work[[variable1]]), ref = as.character(names_table1[i]))friesian6	2.21307	0.219391	0.980015
relevel(as.factor(dat_work[[variable1]]), ref = as.character(names_table1[i]))polypay6	0.133617	0.939519	0.999999
relevel(as.factor(dat_work[[variable1]]), ref = as.character(names_table1[i]))rambouillet6	-0.154204	0.864899	0.999999
relevel(as.factor(dat_work[[variable1]]), ref = as.character(names_table1[i]))targhee6	-0.559575	0.654085	0.999999
relevel(as.factor(dat_work[[variable1]]), ref = as.character(names_table1[i]))targhee-rambouillet6	1.49641	0.366555	0.980015
relevel(as.factor(dat_work[[variable1]]), ref = as.character(names_table1[i]))texel cross6	2.0207	0.218469	0.980015
relevel(as.factor(dat_work[[variable1]]), ref = as.character(names_table1[i]))white-face crossbred6	-0.494971	0.794263	0.999999
relevel(as.factor(dat_work[[variable2]]), ref = as.character(names_table2[j]))110	1.49979	0.364148	0.980015
relevel(as.factor(dat_work[[variable2]]), ref = as.character(names_table2[j]))25	1.92545	0.241578	0.980015
relevel(as.factor(dat_work[[variable2]]), ref = as.character(names_table2[j]))35	-19.9919	0.999486	0.999999
relevel(as.factor(dat_work[[variable2]]), ref = as.character(names_table2[j]))45	1.92541	0.19055	0.980015
relevel(as.factor(dat_work[[variable2]]), ref = as.character(names_table2[j]))65	1.94954	0.235789	0.980015
relevel(as.factor(dat_work[[variable2]]), ref = as.character(names_table2[j]))86	0.503973	0.684479	0.999999
relevel(as.factor(dat_work[[variable2]]), ref = as.character(names_table2[j]))96	1.38635	0.33922	0.980015
relevel(as.factor(dat_work[[variable2]]), ref = as.character(names_table2[j]))116	1.67403	0.133243	0.833213
relevel(as.factor(dat_work[[variable2]]), ref = as.character(names_table2[j]))126	1.80767	0.272812	0.980015
relevel(as.factor(dat_work[[variable2]]), ref = as.character(names_table2[j]))136	-18.6106	0.999245	0.999999
relevel(as.factor(dat_work[[variable2]]), ref = as.character(names_table2[j]))146	2.71859	0.0105636	0.249853
relevel(as.factor(dat_work[[variable2]]), ref = as.character(names_table2[j]))155	1.28736	0.4379	0.982985
8andcommercial_intercept	-2.80779	0.0513694	0.525153
relevel(as.factor(dat_work[[variable1]]), ref = as.character(names_table1[i]))friesian7	1.70918	0.302113	0.980015
relevel(as.factor(dat_work[[variable1]]), ref = as.character(names_table1[i]))polypay7	-0.370268	0.818295	0.999999
relevel(as.factor(dat_work[[variable1]]), ref = as.character(names_table1[i]))rambouillet7	-0.154101	0.864988	0.999999
relevel(as.factor(dat_work[[variable1]]), ref = as.character(names_table1[i]))targhee7	-0.559525	0.654115	0.999999
relevel(as.factor(dat_work[[variable1]]), ref = as.character(names_table1[i]))targhee-rambouillet7	0.992499	0.50751	0.999999
relevel(as.factor(dat_work[[variable1]]), ref = as.character(names_table1[i]))texel cross7	1.5168	0.305675	0.980015
relevel(as.factor(dat_work[[variable1]]), ref = as.character(names_table1[i]))white-face crossbred7	-0.998876	0.570429	0.999999
relevel(as.factor(dat_work[[variable2]]), ref = as.character(names_table2[j]))117	0.995777	0.504664	0.999999
relevel(as.factor(dat_work[[variable2]]), ref = as.character(names_table2[j]))26	1.42144	0.337865	0.980015
relevel(as.factor(dat_work[[variable2]]), ref = as.character(names_table2[j]))36	-21.5961	0.99968	0.999999
relevel(as.factor(dat_work[[variable2]]), ref = as.character(names_table2[j]))46	1.42146	0.26992	0.980015
relevel(as.factor(dat_work[[variable2]]), ref = as.character(names_table2[j]))66	1.44554	0.329803	0.980015
relevel(as.factor(dat_work[[variable2]]), ref = as.character(names_table2[j]))76	-0.503884	0.684526	0.999999
relevel(as.factor(dat_work[[variable2]]), ref = as.character(names_table2[j]))97	0.882405	0.485505	0.999999
relevel(as.factor(dat_work[[variable2]]), ref = as.character(names_table2[j]))118	1.17009	0.173611	0.980015
relevel(as.factor(dat_work[[variable2]]), ref = as.character(names_table2[j]))127	1.30366	0.380911	0.982985
relevel(as.factor(dat_work[[variable2]]), ref = as.character(names_table2[j]))137	-20.842	0.999644	0.999999
relevel(as.factor(dat_work[[variable2]]), ref = as.character(names_table2[j]))147	2.21463	0.00515683	0.144614
relevel(as.factor(dat_work[[variable2]]), ref = as.character(names_table2[j]))156	0.783357	0.601533	0.999999
9andcommercial_intercept	-1.92548	0.236253	0.980015
relevel(as.factor(dat_work[[variable1]]), ref = as.character(names_table1[i]))friesian8	0.826872	0.649454	0.999999
relevel(as.factor(dat_work[[variable1]]), ref = as.character(names_table1[i]))polypay8	-1.25257	0.481303	0.999999
relevel(as.factor(dat_work[[variable1]]), ref = as.character(names_table1[i]))rambouillet8	-0.154111	0.86498	0.999999
relevel(as.factor(dat_work[[variable1]]), ref = as.character(names_table1[i]))targhee8	-0.559515	0.65412	0.999999
relevel(as.factor(dat_work[[variable1]]), ref = as.character(names_table1[i]))targhee-rambouillet8	0.110189	0.947581	0.999999
relevel(as.factor(dat_work[[variable1]]), ref = as.character(names_table1[i]))texel cross8	0.634496	0.702458	0.999999
relevel(as.factor(dat_work[[variable1]]), ref = as.character(names_table1[i]))white-face crossbred8	-1.88117	0.325796	0.980015
relevel(as.factor(dat_work[[variable2]]), ref = as.character(names_table2[j]))119	0.113478	0.945872	0.999999
relevel(as.factor(dat_work[[variable2]]), ref = as.character(names_table2[j]))27	0.539145	0.745801	0.999999
relevel(as.factor(dat_work[[variable2]]), ref = as.character(names_table2[j]))37	-21.9133	0.999569	0.999999
relevel(as.factor(dat_work[[variable2]]), ref = as.character(names_table2[j]))47	0.539155	0.717837	0.999999
relevel(as.factor(dat_work[[variable2]]), ref = as.character(names_table2[j]))67	0.563247	0.734883	0.999999
relevel(as.factor(dat_work[[variable2]]), ref = as.character(names_table2[j]))77	-1.38621	0.33927	0.980015
relevel(as.factor(dat_work[[variable2]]), ref = as.character(names_table2[j]))87	-0.882291	0.485572	0.999999
relevel(as.factor(dat_work[[variable2]]), ref = as.character(names_table2[j]))1110	0.287768	0.801162	0.999999
relevel(as.factor(dat_work[[variable2]]), ref = as.character(names_table2[j]))128	0.421365	0.800479	0.999999
relevel(as.factor(dat_work[[variable2]]), ref = as.character(names_table2[j]))138	-19.8774	0.999144	0.999999
relevel(as.factor(dat_work[[variable2]]), ref = as.character(names_table2[j]))148	1.33232	0.222553	0.980015
relevel(as.factor(dat_work[[variable2]]), ref = as.character(names_table2[j]))157	-0.0989362	0.95299	0.999999
10andcommercial_intercept	-2.02443	0.0436527	0.478772
relevel(as.factor(dat_work[[variable1]]), ref = as.character(names_table1[i]))friesian9	0.925824	0.47421	0.999999
relevel(as.factor(dat_work[[variable1]]), ref = as.character(names_table1[i]))polypay9	-1.15364	0.35065	0.980015
relevel(as.factor(dat_work[[variable1]]), ref = as.character(names_table1[i]))rambouillet9	-0.154115	0.864977	0.999999
relevel(as.factor(dat_work[[variable1]]), ref = as.character(names_table1[i]))targhee9	-0.559506	0.654124	0.999999
relevel(as.factor(dat_work[[variable1]]), ref = as.character(names_table1[i]))targhee-rambouillet9	0.209138	0.846886	0.999999
relevel(as.factor(dat_work[[variable1]]), ref = as.character(names_table1[i]))texel cross9	0.733435	0.488849	0.999999
relevel(as.factor(dat_work[[variable1]]), ref = as.character(names_table1[i]))white-face crossbred9	-1.78222	0.210888	0.980015
relevel(as.factor(dat_work[[variable2]]), ref = as.character(names_table2[j]))120	0.21243	0.718923	0.999999
relevel(as.factor(dat_work[[variable2]]), ref = as.character(names_table2[j]))28	0.638104	0.259651	0.980015
relevel(as.factor(dat_work[[variable2]]), ref = as.character(names_table2[j]))38	-21.8849	0.999584	0.999999
relevel(as.factor(dat_work[[variable2]]), ref = as.character(names_table2[j]))48	0.638106	0.406237	0.982985
relevel(as.factor(dat_work[[variable2]]), ref = as.character(names_table2[j]))68	0.662183	0.242529	0.980015
relevel(as.factor(dat_work[[variable2]]), ref = as.character(names_table2[j]))78	-1.28728	0.437922	0.982985
relevel(as.factor(dat_work[[variable2]]), ref = as.character(names_table2[j]))88	-0.783377	0.601522	0.999999
relevel(as.factor(dat_work[[variable2]]), ref = as.character(names_table2[j]))98	0.0990189	0.95295	0.999999
relevel(as.factor(dat_work[[variable2]]), ref = as.character(names_table2[j]))1111	0.386706	0.782126	0.999999
relevel(as.factor(dat_work[[variable2]]), ref = as.character(names_table2[j]))129	0.520322	0.368195	0.980015
relevel(as.factor(dat_work[[variable2]]), ref = as.character(names_table2[j]))139	-20.2682	0.999317	0.999999
relevel(as.factor(dat_work[[variable2]]), ref = as.character(names_table2[j]))149	1.43124	0.291726	0.980015
11andcommercial_intercept	-1.63751	0.219915	0.980015
relevel(as.factor(dat_work[[variable1]]), ref = as.character(names_table1[i]))friesian10	0.538893	0.730549	0.999999
relevel(as.factor(dat_work[[variable1]]), ref = as.character(names_table1[i]))polypay10	-1.54053	0.310001	0.980015
relevel(as.factor(dat_work[[variable1]]), ref = as.character(names_table1[i]))rambouillet10	-0.154158	0.864938	0.999999
relevel(as.factor(dat_work[[variable1]]), ref = as.character(names_table1[i]))targhee10	-0.559684	0.654032	0.999999
relevel(as.factor(dat_work[[variable1]]), ref = as.character(names_table1[i]))targhee-rambouillet10	-0.177766	0.898648	0.999999
relevel(as.factor(dat_work[[variable1]]), ref = as.character(names_table1[i]))texel cross10	0.346525	0.80139	0.999999
relevel(as.factor(dat_work[[variable1]]), ref = as.character(names_table1[i]))white-face crossbred10	-2.16914	0.195188	0.980015
relevel(as.factor(dat_work[[variable2]]), ref = as.character(names_table2[j]))130	-0.174431	0.900152	0.999999
relevel(as.factor(dat_work[[variable2]]), ref = as.character(names_table2[j]))29	0.251224	0.855561	0.999999
relevel(as.factor(dat_work[[variable2]]), ref = as.character(names_table2[j]))39	-21.7371	0.99946	0.999999
relevel(as.factor(dat_work[[variable2]]), ref = as.character(names_table2[j]))49	0.251235	0.829745	0.999999
relevel(as.factor(dat_work[[variable2]]), ref = as.character(names_table2[j]))69	0.275321	0.841905	0.999999
relevel(as.factor(dat_work[[variable2]]), ref = as.character(names_table2[j]))79	-1.67399	0.133239	0.833213
relevel(as.factor(dat_work[[variable2]]), ref = as.character(names_table2[j]))89	-1.1701	0.173604	0.980015
relevel(as.factor(dat_work[[variable2]]), ref = as.character(names_table2[j]))99	-0.287706	0.801197	0.999999
relevel(as.factor(dat_work[[variable2]]), ref = as.character(names_table2[j]))1210	0.133445	0.923252	0.999999
relevel(as.factor(dat_work[[variable2]]), ref = as.character(names_table2[j]))1310	-21.8359	0.999592	0.999999
relevel(as.factor(dat_work[[variable2]]), ref = as.character(names_table2[j]))1410	1.04451	0.0698103	0.531888
relevel(as.factor(dat_work[[variable2]]), ref = as.character(names_table2[j]))158	-0.386871	0.782041	0.999999
12andcommercial_intercept	-1.50405	0.126775	0.822981
relevel(as.factor(dat_work[[variable1]]), ref = as.character(names_table1[i]))friesian11	0.405419	0.751336	0.999999
relevel(as.factor(dat_work[[variable1]]), ref = as.character(names_table1[i]))polypay11	-1.67401	0.170403	0.980015
relevel(as.factor(dat_work[[variable1]]), ref = as.character(names_table1[i]))rambouillet11	-0.154189	0.864912	0.999999
relevel(as.factor(dat_work[[variable1]]), ref = as.character(names_table1[i]))targhee11	-0.559685	0.65403	0.999999
relevel(as.factor(dat_work[[variable1]]), ref = as.character(names_table1[i]))targhee-rambouillet11	-0.311237	0.770311	0.999999
relevel(as.factor(dat_work[[variable1]]), ref = as.character(names_table1[i]))texel cross11	0.213062	0.838011	0.999999
relevel(as.factor(dat_work[[variable1]]), ref = as.character(names_table1[i]))white-face crossbred11	-2.30259	0.102835	0.690723
relevel(as.factor(dat_work[[variable2]]), ref = as.character(names_table2[j]))140	-0.307863	0.581319	0.999999
relevel(as.factor(dat_work[[variable2]]), ref = as.character(names_table2[j]))210	0.117797	0.824978	0.999999
relevel(as.factor(dat_work[[variable2]]), ref = as.character(names_table2[j]))310	-20.9121	0.999162	0.999999
relevel(as.factor(dat_work[[variable2]]), ref = as.character(names_table2[j]))410	0.117776	0.874224	0.999999
relevel(as.factor(dat_work[[variable2]]), ref = as.character(names_table2[j]))610	0.141881	0.790171	0.999999
relevel(as.factor(dat_work[[variable2]]), ref = as.character(names_table2[j]))710	-1.80744	0.272873	0.980015
relevel(as.factor(dat_work[[variable2]]), ref = as.character(names_table2[j]))810	-1.30356	0.380957	0.982985
relevel(as.factor(dat_work[[variable2]]), ref = as.character(names_table2[j]))910	-0.421165	0.800572	0.999999
relevel(as.factor(dat_work[[variable2]]), ref = as.character(names_table2[j]))1112	-0.133503	0.923219	0.999999
relevel(as.factor(dat_work[[variable2]]), ref = as.character(names_table2[j]))1311	-21.4388	0.999478	0.999999
relevel(as.factor(dat_work[[variable2]]), ref = as.character(names_table2[j]))1411	0.91105	0.497832	0.999999
relevel(as.factor(dat_work[[variable2]]), ref = as.character(names_table2[j]))159	-0.52029	0.368224	0.980015
13andcommercial_intercept	-18.0063	0.649116	0.999999
relevel(as.factor(dat_work[[variable1]]), ref = as.character(names_table1[i]))friesian12	16.9077	0.669277	0.999999
relevel(as.factor(dat_work[[variable1]]), ref = as.character(names_table1[i]))polypay12	14.8282	0.70797	0.999999
relevel(as.factor(dat_work[[variable1]]), ref = as.character(names_table1[i]))rambouillet12	-0.154211	0.864875	0.999999
relevel(as.factor(dat_work[[variable1]]), ref = as.character(names_table1[i]))targhee12	-0.559603	0.653989	0.999999
relevel(as.factor(dat_work[[variable1]]), ref = as.character(names_table1[i]))targhee-rambouillet12	16.191	0.682463	0.999999
relevel(as.factor(dat_work[[variable1]]), ref = as.character(names_table1[i]))texel cross12	16.7153	0.672765	0.999999
relevel(as.factor(dat_work[[variable1]]), ref = as.character(names_table1[i]))white-face crossbred12	14.1996	0.719822	0.999999
relevel(as.factor(dat_work[[variable2]]), ref = as.character(names_table2[j]))150	16.1944	0.68241	0.999999
relevel(as.factor(dat_work[[variable2]]), ref = as.character(names_table2[j]))211	16.62	0.674533	0.999999
relevel(as.factor(dat_work[[variable2]]), ref = as.character(names_table2[j]))311	-4.84773	0.986919	0.999999
relevel(as.factor(dat_work[[variable2]]), ref = as.character(names_table2[j]))411	16.62	0.674505	0.999999
relevel(as.factor(dat_work[[variable2]]), ref = as.character(names_table2[j]))611	16.6441	0.674087	0.999999
relevel(as.factor(dat_work[[variable2]]), ref = as.character(names_table2[j]))711	14.6947	0.710526	0.999999
relevel(as.factor(dat_work[[variable2]]), ref = as.character(names_table2[j]))811	15.1986	0.701022	0.999999
relevel(as.factor(dat_work[[variable2]]), ref = as.character(names_table2[j]))911	16.081	0.684629	0.999999
relevel(as.factor(dat_work[[variable2]]), ref = as.character(names_table2[j]))1113	16.3687	0.679208	0.999999
relevel(as.factor(dat_work[[variable2]]), ref = as.character(names_table2[j]))1211	16.5023	0.676707	0.999999
relevel(as.factor(dat_work[[variable2]]), ref = as.character(names_table2[j]))1412	17.4132	0.65998	0.999999
relevel(as.factor(dat_work[[variable2]]), ref = as.character(names_table2[j]))1510	15.982	0.686352	0.999999
14andcommercial_intercept	-0.593019	0.646233	0.999999
relevel(as.factor(dat_work[[variable1]]), ref = as.character(names_table1[i]))friesian13	-0.505604	0.740784	0.999999
relevel(as.factor(dat_work[[variable1]]), ref = as.character(names_table1[i]))polypay13	-2.58504	0.0806735	0.61128
relevel(as.factor(dat_work[[variable1]]), ref = as.character(names_table1[i]))rambouillet13	-0.154158	0.864938	0.999999
relevel(as.factor(dat_work[[variable1]]), ref = as.character(names_table1[i]))targhee13	-0.559658	0.654045	0.999999
relevel(as.factor(dat_work[[variable1]]), ref = as.character(names_table1[i]))targhee-rambouillet13	-1.22227	0.36694	0.980015
relevel(as.factor(dat_work[[variable1]]), ref = as.character(names_table1[i]))texel cross13	-0.69797	0.601391	0.999999
relevel(as.factor(dat_work[[variable1]]), ref = as.character(names_table1[i]))white-face crossbred13	-3.21364	0.0501274	0.525153
relevel(as.factor(dat_work[[variable2]]), ref = as.character(names_table2[j]))160	-1.21894	0.366262	0.980015
relevel(as.factor(dat_work[[variable2]]), ref = as.character(names_table2[j]))212	-0.793269	0.553483	0.999999
relevel(as.factor(dat_work[[variable2]]), ref = as.character(names_table2[j]))312	-24.1798	0.999702	0.999999
relevel(as.factor(dat_work[[variable2]]), ref = as.character(names_table2[j]))412	-0.793268	0.478447	0.999999
relevel(as.factor(dat_work[[variable2]]), ref = as.character(names_table2[j]))612	-0.769171	0.565659	0.999999
relevel(as.factor(dat_work[[variable2]]), ref = as.character(names_table2[j]))712	-2.71852	0.0105631	0.249853
relevel(as.factor(dat_work[[variable2]]), ref = as.character(names_table2[j]))812	-2.21462	0.00515684	0.144614
relevel(as.factor(dat_work[[variable2]]), ref = as.character(names_table2[j]))912	-1.33224	0.222567	0.980015
relevel(as.factor(dat_work[[variable2]]), ref = as.character(names_table2[j]))1114	-1.04455	0.0698023	0.531888
relevel(as.factor(dat_work[[variable2]]), ref = as.character(names_table2[j]))1212	-0.91105	0.49783	0.999999
relevel(as.factor(dat_work[[variable2]]), ref = as.character(names_table2[j]))1312	-23.6415	0.999698	0.999999
relevel(as.factor(dat_work[[variable2]]), ref = as.character(names_table2[j]))1511	-1.43135	0.291702	0.980015
15andcommercial_intercept	-2.02443	0.0436527	0.478772
relevel(as.factor(dat_work[[variable1]]), ref = as.character(names_table1[i]))friesian14	0.925824	0.47421	0.999999
relevel(as.factor(dat_work[[variable1]]), ref = as.character(names_table1[i]))polypay14	-1.15364	0.35065	0.980015
relevel(as.factor(dat_work[[variable1]]), ref = as.character(names_table1[i]))rambouillet14	-0.154115	0.864977	0.999999
relevel(as.factor(dat_work[[variable1]]), ref = as.character(names_table1[i]))targhee14	-0.559506	0.654124	0.999999
relevel(as.factor(dat_work[[variable1]]), ref = as.character(names_table1[i]))targhee-rambouillet14	0.209138	0.846886	0.999999
relevel(as.factor(dat_work[[variable1]]), ref = as.character(names_table1[i]))texel cross14	0.733435	0.488849	0.999999
relevel(as.factor(dat_work[[variable1]]), ref = as.character(names_table1[i]))white-face crossbred14	-1.78222	0.210888	0.980015
relevel(as.factor(dat_work[[variable2]]), ref = as.character(names_table2[j]))161	0.21243	0.718923	0.999999
relevel(as.factor(dat_work[[variable2]]), ref = as.character(names_table2[j]))213	0.638104	0.259651	0.980015
relevel(as.factor(dat_work[[variable2]]), ref = as.character(names_table2[j]))313	-21.8849	0.999584	0.999999
relevel(as.factor(dat_work[[variable2]]), ref = as.character(names_table2[j]))413	0.638106	0.406237	0.982985
relevel(as.factor(dat_work[[variable2]]), ref = as.character(names_table2[j]))613	0.662183	0.242529	0.980015
relevel(as.factor(dat_work[[variable2]]), ref = as.character(names_table2[j]))713	-1.28728	0.437922	0.982985
relevel(as.factor(dat_work[[variable2]]), ref = as.character(names_table2[j]))813	-0.783377	0.601522	0.999999
relevel(as.factor(dat_work[[variable2]]), ref = as.character(names_table2[j]))913	0.0990189	0.95295	0.999999
relevel(as.factor(dat_work[[variable2]]), ref = as.character(names_table2[j]))1115	0.386706	0.782126	0.999999
relevel(as.factor(dat_work[[variable2]]), ref = as.character(names_table2[j]))1213	0.520322	0.368195	0.980015
relevel(as.factor(dat_work[[variable2]]), ref = as.character(names_table2[j]))1313	-20.2682	0.999317	0.999999
relevel(as.factor(dat_work[[variable2]]), ref = as.character(names_table2[j]))1413	1.43124	0.291726	0.980015
16andcommercial_intercept	-2.02443	0.0436527	0.478772
relevel(as.factor(dat_work[[variable1]]), ref = as.character(names_table1[i]))friesian15	0.925824	0.47421	0.999999
relevel(as.factor(dat_work[[variable1]]), ref = as.character(names_table1[i]))polypay15	-1.15364	0.35065	0.980015
relevel(as.factor(dat_work[[variable1]]), ref = as.character(names_table1[i]))rambouillet15	-0.154115	0.864977	0.999999
relevel(as.factor(dat_work[[variable1]]), ref = as.character(names_table1[i]))targhee15	-0.559506	0.654124	0.999999
relevel(as.factor(dat_work[[variable1]]), ref = as.character(names_table1[i]))targhee-rambouillet15	0.209138	0.846886	0.999999
relevel(as.factor(dat_work[[variable1]]), ref = as.character(names_table1[i]))texel cross15	0.733435	0.488849	0.999999
relevel(as.factor(dat_work[[variable1]]), ref = as.character(names_table1[i]))white-face crossbred15	-1.78222	0.210888	0.980015
relevel(as.factor(dat_work[[variable2]]), ref = as.character(names_table2[j]))162	0.21243	0.718923	0.999999
relevel(as.factor(dat_work[[variable2]]), ref = as.character(names_table2[j]))214	0.638104	0.259651	0.980015
relevel(as.factor(dat_work[[variable2]]), ref = as.character(names_table2[j]))314	-21.8849	0.999584	0.999999
relevel(as.factor(dat_work[[variable2]]), ref = as.character(names_table2[j]))414	0.638106	0.406237	0.982985
relevel(as.factor(dat_work[[variable2]]), ref = as.character(names_table2[j]))614	0.662183	0.242529	0.980015
relevel(as.factor(dat_work[[variable2]]), ref = as.character(names_table2[j]))714	-1.28728	0.437922	0.982985
relevel(as.factor(dat_work[[variable2]]), ref = as.character(names_table2[j]))814	-0.783377	0.601522	0.999999
relevel(as.factor(dat_work[[variable2]]), ref = as.character(names_table2[j]))914	0.0990189	0.95295	0.999999
relevel(as.factor(dat_work[[variable2]]), ref = as.character(names_table2[j]))1116	0.386706	0.782126	0.999999
relevel(as.factor(dat_work[[variable2]]), ref = as.character(names_table2[j]))1214	0.520322	0.368195	0.980015
relevel(as.factor(dat_work[[variable2]]), ref = as.character(names_table2[j]))1314	-20.2682	0.999317	0.999999
relevel(as.factor(dat_work[[variable2]]), ref = as.character(names_table2[j]))1414	1.43124	0.291726	0.980015
17andcommercial_intercept	-2.02443	0.0436527	0.478772
relevel(as.factor(dat_work[[variable1]]), ref = as.character(names_table1[i]))friesian16	0.925824	0.47421	0.999999
relevel(as.factor(dat_work[[variable1]]), ref = as.character(names_table1[i]))polypay16	-1.15364	0.35065	0.980015
relevel(as.factor(dat_work[[variable1]]), ref = as.character(names_table1[i]))rambouillet16	-0.154115	0.864977	0.999999
relevel(as.factor(dat_work[[variable1]]), ref = as.character(names_table1[i]))targhee16	-0.559506	0.654124	0.999999
relevel(as.factor(dat_work[[variable1]]), ref = as.character(names_table1[i]))targhee-rambouillet16	0.209138	0.846886	0.999999
relevel(as.factor(dat_work[[variable1]]), ref = as.character(names_table1[i]))texel cross16	0.733435	0.488849	0.999999
relevel(as.factor(dat_work[[variable1]]), ref = as.character(names_table1[i]))white-face crossbred16	-1.78222	0.210888	0.980015
relevel(as.factor(dat_work[[variable2]]), ref = as.character(names_table2[j]))163	0.21243	0.718923	0.999999
relevel(as.factor(dat_work[[variable2]]), ref = as.character(names_table2[j]))215	0.638104	0.259651	0.980015
relevel(as.factor(dat_work[[variable2]]), ref = as.character(names_table2[j]))315	-21.8849	0.999584	0.999999
relevel(as.factor(dat_work[[variable2]]), ref = as.character(names_table2[j]))415	0.638106	0.406237	0.982985
relevel(as.factor(dat_work[[variable2]]), ref = as.character(names_table2[j]))615	0.662183	0.242529	0.980015
relevel(as.factor(dat_work[[variable2]]), ref = as.character(names_table2[j]))715	-1.28728	0.437922	0.982985
relevel(as.factor(dat_work[[variable2]]), ref = as.character(names_table2[j]))815	-0.783377	0.601522	0.999999
relevel(as.factor(dat_work[[variable2]]), ref = as.character(names_table2[j]))915	0.0990189	0.95295	0.999999
relevel(as.factor(dat_work[[variable2]]), ref = as.character(names_table2[j]))1117	0.386706	0.782126	0.999999
relevel(as.factor(dat_work[[variable2]]), ref = as.character(names_table2[j]))1215	0.520322	0.368195	0.980015
relevel(as.factor(dat_work[[variable2]]), ref = as.character(names_table2[j]))1315	-20.2682	0.999317	0.999999
relevel(as.factor(dat_work[[variable2]]), ref = as.character(names_table2[j]))1415	1.43124	0.291726	0.980015
1andfriesian_intercept	-1.09853	0.178481	0.980015
relevel(as.factor(dat_work[[variable1]]), ref = as.character(names_table1[i]))commercial	-0.713464	0.578706	0.999999
relevel(as.factor(dat_work[[variable1]]), ref = as.character(names_table1[i]))polypay17	-2.07953	0.0563488	0.525153
relevel(as.factor(dat_work[[variable1]]), ref = as.character(names_table1[i]))rambouillet17	-0.8676	0.340791	0.980015
relevel(as.factor(dat_work[[variable1]]), ref = as.character(names_table1[i]))targhee17	-1.2731	0.408961	0.982985
relevel(as.factor(dat_work[[variable1]]), ref = as.character(names_table1[i]))targhee-rambouillet17	-0.71676	0.432192	0.982985
relevel(as.factor(dat_work[[variable1]]), ref = as.character(names_table1[i]))texel cross17	-0.192466	0.827765	0.999999
relevel(as.factor(dat_work[[variable1]]), ref = as.character(names_table1[i]))white-face crossbred17	-2.70815	0.0371707	0.430412
relevel(as.factor(dat_work[[variable2]]), ref = as.character(names_table2[j]))216	0.425681	0.435346	0.982985
relevel(as.factor(dat_work[[variable2]]), ref = as.character(names_table2[j]))316	-19.8536	0.998842	0.999999
relevel(as.factor(dat_work[[variable2]]), ref = as.character(names_table2[j]))416	0.425696	0.572053	0.999999
relevel(as.factor(dat_work[[variable2]]), ref = as.character(names_table2[j]))616	0.449781	0.41026	0.982985
relevel(as.factor(dat_work[[variable2]]), ref = as.character(names_table2[j]))716	-1.49956	0.364217	0.980015
relevel(as.factor(dat_work[[variable2]]), ref = as.character(names_table2[j]))816	-0.995659	0.504719	0.999999
relevel(as.factor(dat_work[[variable2]]), ref = as.character(names_table2[j]))916	-0.113294	0.94596	0.999999
relevel(as.factor(dat_work[[variable2]]), ref = as.character(names_table2[j]))1118	0.174391	0.900174	0.999999
relevel(as.factor(dat_work[[variable2]]), ref = as.character(names_table2[j]))1216	0.307907	0.581267	0.999999
relevel(as.factor(dat_work[[variable2]]), ref = as.character(names_table2[j]))1316	-19.4473	0.998901	0.999999
relevel(as.factor(dat_work[[variable2]]), ref = as.character(names_table2[j]))1416	1.21894	0.366257	0.980015
relevel(as.factor(dat_work[[variable2]]), ref = as.character(names_table2[j]))1512	-0.212404	0.718956	0.999999
2andfriesian_intercept	-1.09855	0.178477	0.980015
relevel(as.factor(dat_work[[variable1]]), ref = as.character(names_table1[i]))commercial1	-0.287772	0.82129	0.999999
relevel(as.factor(dat_work[[variable1]]), ref = as.character(names_table1[i]))polypay18	-2.07953	0.0563503	0.525153
relevel(as.factor(dat_work[[variable1]]), ref = as.character(names_table1[i]))rambouillet18	-0.441906	0.621601	0.999999
relevel(as.factor(dat_work[[variable1]]), ref = as.character(names_table1[i]))targhee18	-0.847349	0.580367	0.999999
relevel(as.factor(dat_work[[variable1]]), ref = as.character(names_table1[i]))targhee-rambouillet18	-0.716727	0.432215	0.982985
relevel(as.factor(dat_work[[variable1]]), ref = as.character(names_table1[i]))texel cross18	-0.192434	0.827793	0.999999
relevel(as.factor(dat_work[[variable1]]), ref = as.character(names_table1[i]))white-face crossbred18	-2.70814	0.037172	0.430412
relevel(as.factor(dat_work[[variable2]]), ref = as.character(names_table2[j]))164	-0.425675	0.435353	0.982985
relevel(as.factor(dat_work[[variable2]]), ref = as.character(names_table2[j]))317	-21.7864	0.999402	0.999999
relevel(as.factor(dat_work[[variable2]]), ref = as.character(names_table2[j]))417	1.25610132904155e-05	0.999986	0.999999
relevel(as.factor(dat_work[[variable2]]), ref = as.character(names_table2[j]))617	0.0241062	0.963026	0.999999
relevel(as.factor(dat_work[[variable2]]), ref = as.character(names_table2[j]))717	-1.92531	0.241606	0.980015
relevel(as.factor(dat_work[[variable2]]), ref = as.character(names_table2[j]))817	-1.4214	0.337879	0.980015
relevel(as.factor(dat_work[[variable2]]), ref = as.character(names_table2[j]))917	-0.53897	0.745877	0.999999
relevel(as.factor(dat_work[[variable2]]), ref = as.character(names_table2[j]))1119	-0.251332	0.855498	0.999999
relevel(as.factor(dat_work[[variable2]]), ref = as.character(names_table2[j]))1217	-0.117774	0.825011	0.999999
relevel(as.factor(dat_work[[variable2]]), ref = as.character(names_table2[j]))1317	-19.5142	0.998681	0.999999
relevel(as.factor(dat_work[[variable2]]), ref = as.character(names_table2[j]))1417	0.793209	0.553506	0.999999
relevel(as.factor(dat_work[[variable2]]), ref = as.character(names_table2[j]))1513	-0.638092	0.259661	0.980015
3andfriesian_intercept	-1.09861	0.178457	0.980015
relevel(as.factor(dat_work[[variable1]]), ref = as.character(names_table1[i]))commercial2	-17.3135	0.994862	0.999999
relevel(as.factor(dat_work[[variable1]]), ref = as.character(names_table1[i]))polypay19	-2.07944	0.0563619	0.525153
relevel(as.factor(dat_work[[variable1]]), ref = as.character(names_table1[i]))rambouillet19	-17.4677	0.994817	0.999999
relevel(as.factor(dat_work[[variable1]]), ref = as.character(names_table1[i]))targhee19	-17.8731	0.994696	0.999999
relevel(as.factor(dat_work[[variable1]]), ref = as.character(names_table1[i]))targhee-rambouillet19	-0.716683	0.43225	0.982985
relevel(as.factor(dat_work[[variable1]]), ref = as.character(names_table1[i]))texel cross19	-0.192379	0.827844	0.999999
relevel(as.factor(dat_work[[variable1]]), ref = as.character(names_table1[i]))white-face crossbred19	-2.70804	0.0371785	0.430412
relevel(as.factor(dat_work[[variable2]]), ref = as.character(names_table2[j]))165	16.6002	0.995074	0.999999
relevel(as.factor(dat_work[[variable2]]), ref = as.character(names_table2[j]))217	17.0258	0.994948	0.999999
relevel(as.factor(dat_work[[variable2]]), ref = as.character(names_table2[j]))418	17.0258	0.994948	0.999999
relevel(as.factor(dat_work[[variable2]]), ref = as.character(names_table2[j]))618	17.0499	0.994941	0.999999
relevel(as.factor(dat_work[[variable2]]), ref = as.character(names_table2[j]))718	15.1005	0.995519	0.999999
relevel(as.factor(dat_work[[variable2]]), ref = as.character(names_table2[j]))818	15.6045	0.995369	0.999999
relevel(as.factor(dat_work[[variable2]]), ref = as.character(names_table2[j]))918	16.4869	0.995108	0.999999
relevel(as.factor(dat_work[[variable2]]), ref = as.character(names_table2[j]))1120	16.7745	0.995022	0.999999
relevel(as.factor(dat_work[[variable2]]), ref = as.character(names_table2[j]))1218	16.9081	0.994983	0.999999
relevel(as.factor(dat_work[[variable2]]), ref = as.character(names_table2[j]))1318	-5.55078	0.999919	0.999999
relevel(as.factor(dat_work[[variable2]]), ref = as.character(names_table2[j]))1418	17.8191	0.994712	0.999999
relevel(as.factor(dat_work[[variable2]]), ref = as.character(names_table2[j]))1514	16.3877	0.995137	0.999999
4andfriesian_intercept	-1.09866	0.178445	0.980015
relevel(as.factor(dat_work[[variable1]]), ref = as.character(names_table1[i]))commercial3	-0.287639	0.782277	0.999999
relevel(as.factor(dat_work[[variable1]]), ref = as.character(names_table1[i]))polypay20	-2.0794	0.0563688	0.525153
relevel(as.factor(dat_work[[variable1]]), ref = as.character(names_table1[i]))rambouillet20	-0.441787	0.669522	0.999999
relevel(as.factor(dat_work[[variable1]]), ref = as.character(names_table1[i]))targhee20	-0.847234	0.528808	0.999999
relevel(as.factor(dat_work[[variable1]]), ref = as.character(names_table1[i]))targhee-rambouillet20	-0.716633	0.432286	0.982985
relevel(as.factor(dat_work[[variable1]]), ref = as.character(names_table1[i]))texel cross20	-0.192327	0.827891	0.999999
relevel(as.factor(dat_work[[variable1]]), ref = as.character(names_table1[i]))white-face crossbred20	-2.708	0.0371823	0.430412
relevel(as.factor(dat_work[[variable2]]), ref = as.character(names_table2[j]))166	-0.425671	0.572077	0.999999
relevel(as.factor(dat_work[[variable2]]), ref = as.character(names_table2[j]))218	-8.17452e-07	0.999999	0.999999
relevel(as.factor(dat_work[[variable2]]), ref = as.character(names_table2[j]))318	-22.2949	0.999525	0.999999
relevel(as.factor(dat_work[[variable2]]), ref = as.character(names_table2[j]))619	0.0240958	0.973848	0.999999
relevel(as.factor(dat_work[[variable2]]), ref = as.character(names_table2[j]))719	-1.92531	0.190569	0.980015
relevel(as.factor(dat_work[[variable2]]), ref = as.character(names_table2[j]))819	-1.4214	0.269942	0.980015
relevel(as.factor(dat_work[[variable2]]), ref = as.character(names_table2[j]))919	-0.539022	0.717901	0.999999
relevel(as.factor(dat_work[[variable2]]), ref = as.character(names_table2[j]))1121	-0.251332	0.829678	0.999999
relevel(as.factor(dat_work[[variable2]]), ref = as.character(names_table2[j]))1219	-0.117782	0.874217	0.999999
relevel(as.factor(dat_work[[variable2]]), ref = as.character(names_table2[j]))1319	-24.1207	0.999837	0.999999
relevel(as.factor(dat_work[[variable2]]), ref = as.character(names_table2[j]))1419	0.793211	0.478471	0.999999
relevel(as.factor(dat_work[[variable2]]), ref = as.character(names_table2[j]))1515	-0.638088	0.40625	0.982985
5andfriesian_intercept	-1.09866	0.178443	0.980015
relevel(as.factor(dat_work[[variable1]]), ref = as.character(names_table1[i]))commercial4	-0.925693	0.474275	0.999999
relevel(as.factor(dat_work[[variable1]]), ref = as.character(names_table1[i]))polypay21	-2.07937	0.0563712	0.525153
relevel(as.factor(dat_work[[variable1]]), ref = as.character(names_table1[i]))rambouillet21	-1.07986	0.242101	0.980015
relevel(as.factor(dat_work[[variable1]]), ref = as.character(names_table1[i]))targhee21	-1.4852	0.337688	0.980015
relevel(as.factor(dat_work[[variable1]]), ref = as.character(names_table1[i]))targhee-rambouillet21	-0.716637	0.432284	0.982985
relevel(as.factor(dat_work[[variable1]]), ref = as.character(names_table1[i]))texel cross21	-0.192322	0.827896	0.999999
relevel(as.factor(dat_work[[variable1]]), ref = as.character(names_table1[i]))white-face crossbred21	-2.70797	0.0371833	0.430412
relevel(as.factor(dat_work[[variable2]]), ref = as.character(names_table2[j]))167	0.212404	0.718954	0.999999
relevel(as.factor(dat_work[[variable2]]), ref = as.character(names_table2[j]))219	0.638075	0.259671	0.980015
relevel(as.factor(dat_work[[variable2]]), ref = as.character(names_table2[j]))319	-20.0615	0.999052	0.999999
relevel(as.factor(dat_work[[variable2]]), ref = as.character(names_table2[j]))419	0.638053	0.406278	0.982985
relevel(as.factor(dat_work[[variable2]]), ref = as.character(names_table2[j]))620	0.662179	0.242529	0.980015
relevel(as.factor(dat_work[[variable2]]), ref = as.character(names_table2[j]))720	-1.28735	0.437898	0.982985
relevel(as.factor(dat_work[[variable2]]), ref = as.character(names_table2[j]))820	-0.783406	0.601507	0.999999
relevel(as.factor(dat_work[[variable2]]), ref = as.character(names_table2[j]))920	0.0989389	0.952988	0.999999
relevel(as.factor(dat_work[[variable2]]), ref = as.character(names_table2[j]))1122	0.386636	0.782164	0.999999
relevel(as.factor(dat_work[[variable2]]), ref = as.character(names_table2[j]))1220	0.520288	0.368226	0.980015
relevel(as.factor(dat_work[[variable2]]), ref = as.character(names_table2[j]))1320	-19.8958	0.999192	0.999999
relevel(as.factor(dat_work[[variable2]]), ref = as.character(names_table2[j]))1420	1.43118	0.291746	0.980015
6andfriesian_intercept	-1.09864	0.178449	0.980015
relevel(as.factor(dat_work[[variable1]]), ref = as.character(names_table1[i]))commercial5	-0.26356	0.836133	0.999999
relevel(as.factor(dat_work[[variable1]]), ref = as.character(names_table1[i]))polypay22	-2.07941	0.0563668	0.525153
relevel(as.factor(dat_work[[variable1]]), ref = as.character(names_table1[i]))rambouillet22	-0.417708	0.640946	0.999999
relevel(as.factor(dat_work[[variable1]]), ref = as.character(names_table1[i]))targhee22	-0.823177	0.591265	0.999999
relevel(as.factor(dat_work[[variable1]]), ref = as.character(names_table1[i]))targhee-rambouillet22	-0.71665	0.432273	0.982985
relevel(as.factor(dat_work[[variable1]]), ref = as.character(names_table1[i]))texel cross22	-0.192341	0.827878	0.999999
relevel(as.factor(dat_work[[variable1]]), ref = as.character(names_table1[i]))white-face crossbred22	-2.70802	0.0371809	0.430412
relevel(as.factor(dat_work[[variable2]]), ref = as.character(names_table2[j]))168	-0.449768	0.410272	0.982985
relevel(as.factor(dat_work[[variable2]]), ref = as.character(names_table2[j]))220	-0.0240974	0.96304	0.999999
relevel(as.factor(dat_work[[variable2]]), ref = as.character(names_table2[j]))320	-22.3038	0.999521	0.999999
relevel(as.factor(dat_work[[variable2]]), ref = as.character(names_table2[j]))420	-0.024096	0.973848	0.999999
relevel(as.factor(dat_work[[variable2]]), ref = as.character(names_table2[j]))721	-1.94938	0.235825	0.980015
relevel(as.factor(dat_work[[variable2]]), ref = as.character(names_table2[j]))821	-1.44548	0.329829	0.980015
relevel(as.factor(dat_work[[variable2]]), ref = as.character(names_table2[j]))921	-0.56309	0.734953	0.999999
relevel(as.factor(dat_work[[variable2]]), ref = as.character(names_table2[j]))1123	-0.275408	0.841855	0.999999
relevel(as.factor(dat_work[[variable2]]), ref = as.character(names_table2[j]))1221	-0.141878	0.790175	0.999999
relevel(as.factor(dat_work[[variable2]]), ref = as.character(names_table2[j]))1321	-24.1942	0.999841	0.999999
relevel(as.factor(dat_work[[variable2]]), ref = as.character(names_table2[j]))1421	0.769139	0.565672	0.999999
relevel(as.factor(dat_work[[variable2]]), ref = as.character(names_table2[j]))1516	-0.662179	0.242529	0.980015
7andfriesian_intercept	-1.09866	0.178444	0.980015
relevel(as.factor(dat_work[[variable1]]), ref = as.character(names_table1[i]))commercial6	-2.21289	0.219425	0.980015
relevel(as.factor(dat_work[[variable1]]), ref = as.character(names_table1[i]))polypay23	-2.07941	0.0563678	0.525153
relevel(as.factor(dat_work[[variable1]]), ref = as.character(names_table1[i]))rambouillet23	-2.36705	0.188166	0.980015
relevel(as.factor(dat_work[[variable1]]), ref = as.character(names_table1[i]))targhee23	-2.7725	0.0328192	0.430412
relevel(as.factor(dat_work[[variable1]]), ref = as.character(names_table1[i]))targhee-rambouillet23	-0.716632	0.432287	0.982985
relevel(as.factor(dat_work[[variable1]]), ref = as.character(names_table1[i]))texel cross23	-0.192322	0.827895	0.999999
relevel(as.factor(dat_work[[variable1]]), ref = as.character(names_table1[i]))white-face crossbred23	-2.70799	0.0371825	0.430412
relevel(as.factor(dat_work[[variable2]]), ref = as.character(names_table2[j]))169	1.4996	0.364202	0.980015
relevel(as.factor(dat_work[[variable2]]), ref = as.character(names_table2[j]))221	1.92526	0.241617	0.980015
relevel(as.factor(dat_work[[variable2]]), ref = as.character(names_table2[j]))321	-20.096	0.999509	0.999999
relevel(as.factor(dat_work[[variable2]]), ref = as.character(names_table2[j]))421	1.92525	0.190582	0.980015
relevel(as.factor(dat_work[[variable2]]), ref = as.character(names_table2[j]))621	1.94936	0.235826	0.980015
relevel(as.factor(dat_work[[variable2]]), ref = as.character(names_table2[j]))822	0.503865	0.684532	0.999999
relevel(as.factor(dat_work[[variable2]]), ref = as.character(names_table2[j]))922	1.38623	0.33925	0.980015
relevel(as.factor(dat_work[[variable2]]), ref = as.character(names_table2[j]))1124	1.67393	0.13325	0.833213
relevel(as.factor(dat_work[[variable2]]), ref = as.character(names_table2[j]))1222	1.80747	0.272859	0.980015
relevel(as.factor(dat_work[[variable2]]), ref = as.character(names_table2[j]))1322	-19.3812	0.999465	0.999999
relevel(as.factor(dat_work[[variable2]]), ref = as.character(names_table2[j]))1422	2.71846	0.0105634	0.249853
relevel(as.factor(dat_work[[variable2]]), ref = as.character(names_table2[j]))1517	1.28717	0.437963	0.982985
8andfriesian_intercept	-1.09859	0.178463	0.980015
relevel(as.factor(dat_work[[variable1]]), ref = as.character(names_table1[i]))commercial7	-1.70913	0.302128	0.980015
relevel(as.factor(dat_work[[variable1]]), ref = as.character(names_table1[i]))polypay24	-2.07947	0.0563583	0.525153
relevel(as.factor(dat_work[[variable1]]), ref = as.character(names_table1[i]))rambouillet24	-1.86328	0.259576	0.980015
relevel(as.factor(dat_work[[variable1]]), ref = as.character(names_table1[i]))targhee24	-2.26873	0.0370623	0.430412
relevel(as.factor(dat_work[[variable1]]), ref = as.character(names_table1[i]))targhee-rambouillet24	-0.716697	0.432239	0.982985
relevel(as.factor(dat_work[[variable1]]), ref = as.character(names_table1[i]))texel cross24	-0.192392	0.827832	0.999999
relevel(as.factor(dat_work[[variable1]]), ref = as.character(names_table1[i]))white-face crossbred24	-2.70807	0.0371765	0.430412
relevel(as.factor(dat_work[[variable2]]), ref = as.character(names_table2[j]))170	0.995763	0.504674	0.999999
relevel(as.factor(dat_work[[variable2]]), ref = as.character(names_table2[j]))222	1.42142	0.337875	0.980015
relevel(as.factor(dat_work[[variable2]]), ref = as.character(names_table2[j]))322	-22.1671	0.999753	0.999999
relevel(as.factor(dat_work[[variable2]]), ref = as.character(names_table2[j]))422	1.42143	0.269936	0.980015
relevel(as.factor(dat_work[[variable2]]), ref = as.character(names_table2[j]))622	1.44552	0.329812	0.980015
relevel(as.factor(dat_work[[variable2]]), ref = as.character(names_table2[j]))722	-0.503883	0.684527	0.999999
relevel(as.factor(dat_work[[variable2]]), ref = as.character(names_table2[j]))923	0.882421	0.485497	0.999999
relevel(as.factor(dat_work[[variable2]]), ref = as.character(names_table2[j]))1125	1.17009	0.173612	0.980015
relevel(as.factor(dat_work[[variable2]]), ref = as.character(names_table2[j]))1223	1.30365	0.38092	0.982985
relevel(as.factor(dat_work[[variable2]]), ref = as.character(names_table2[j]))1323	-22.9189	0.999861	0.999999
relevel(as.factor(dat_work[[variable2]]), ref = as.character(names_table2[j]))1423	2.21464	0.0051568	0.144614
relevel(as.factor(dat_work[[variable2]]), ref = as.character(names_table2[j]))1518	0.783342	0.601543	0.999999
9andfriesian_intercept	-1.0987	0.178431	0.980015
relevel(as.factor(dat_work[[variable1]]), ref = as.character(names_table1[i]))commercial8	-0.826655	0.649538	0.999999
relevel(as.factor(dat_work[[variable1]]), ref = as.character(names_table1[i]))polypay25	-2.07934	0.0563767	0.525153
relevel(as.factor(dat_work[[variable1]]), ref = as.character(names_table1[i]))rambouillet25	-0.980835	0.58911	0.999999
relevel(as.factor(dat_work[[variable1]]), ref = as.character(names_table1[i]))targhee25	-1.38622	0.294699	0.980015
relevel(as.factor(dat_work[[variable1]]), ref = as.character(names_table1[i]))targhee-rambouillet25	-0.71659	0.432318	0.982985
relevel(as.factor(dat_work[[variable1]]), ref = as.character(names_table1[i]))texel cross25	-0.192276	0.827938	0.999999
relevel(as.factor(dat_work[[variable1]]), ref = as.character(names_table1[i]))white-face crossbred25	-2.70797	0.0371863	0.430412
relevel(as.factor(dat_work[[variable2]]), ref = as.character(names_table2[j]))171	0.113425	0.945897	0.999999
relevel(as.factor(dat_work[[variable2]]), ref = as.character(names_table2[j]))223	0.539101	0.745819	0.999999
relevel(as.factor(dat_work[[variable2]]), ref = as.character(names_table2[j]))323	-20.603	0.999219	0.999999
relevel(as.factor(dat_work[[variable2]]), ref = as.character(names_table2[j]))423	0.539068	0.717876	0.999999
relevel(as.factor(dat_work[[variable2]]), ref = as.character(names_table2[j]))623	0.563188	0.734907	0.999999
relevel(as.factor(dat_work[[variable2]]), ref = as.character(names_table2[j]))723	-1.38627	0.339239	0.980015
relevel(as.factor(dat_work[[variable2]]), ref = as.character(names_table2[j]))823	-0.882372	0.485522	0.999999
relevel(as.factor(dat_work[[variable2]]), ref = as.character(names_table2[j]))1126	0.287703	0.8012	0.999999
relevel(as.factor(dat_work[[variable2]]), ref = as.character(names_table2[j]))1224	0.421316	0.8005	0.999999
relevel(as.factor(dat_work[[variable2]]), ref = as.character(names_table2[j]))1324	-19.443	0.99896	0.999999
relevel(as.factor(dat_work[[variable2]]), ref = as.character(names_table2[j]))1424	1.33224	0.222567	0.980015
relevel(as.factor(dat_work[[variable2]]), ref = as.character(names_table2[j]))1519	-0.0989856	0.952966	0.999999
10andfriesian_intercept	-1.09866	0.178443	0.980015
relevel(as.factor(dat_work[[variable1]]), ref = as.character(names_table1[i]))commercial9	-0.925693	0.474275	0.999999
relevel(as.factor(dat_work[[variable1]]), ref = as.character(names_table1[i]))polypay26	-2.07937	0.0563712	0.525153
relevel(as.factor(dat_work[[variable1]]), ref = as.character(names_table1[i]))rambouillet26	-1.07986	0.242101	0.980015
relevel(as.factor(dat_work[[variable1]]), ref = as.character(names_table1[i]))targhee26	-1.4852	0.337688	0.980015
relevel(as.factor(dat_work[[variable1]]), ref = as.character(names_table1[i]))targhee-rambouillet26	-0.716637	0.432284	0.982985
relevel(as.factor(dat_work[[variable1]]), ref = as.character(names_table1[i]))texel cross26	-0.192322	0.827896	0.999999
relevel(as.factor(dat_work[[variable1]]), ref = as.character(names_table1[i]))white-face crossbred26	-2.70797	0.0371833	0.430412
relevel(as.factor(dat_work[[variable2]]), ref = as.character(names_table2[j]))172	0.212404	0.718954	0.999999
relevel(as.factor(dat_work[[variable2]]), ref = as.character(names_table2[j]))224	0.638075	0.259671	0.980015
relevel(as.factor(dat_work[[variable2]]), ref = as.character(names_table2[j]))324	-20.0615	0.999052	0.999999
relevel(as.factor(dat_work[[variable2]]), ref = as.character(names_table2[j]))424	0.638053	0.406278	0.982985
relevel(as.factor(dat_work[[variable2]]), ref = as.character(names_table2[j]))624	0.662179	0.242529	0.980015
relevel(as.factor(dat_work[[variable2]]), ref = as.character(names_table2[j]))724	-1.28735	0.437898	0.982985
relevel(as.factor(dat_work[[variable2]]), ref = as.character(names_table2[j]))824	-0.783406	0.601507	0.999999
relevel(as.factor(dat_work[[variable2]]), ref = as.character(names_table2[j]))924	0.0989389	0.952988	0.999999
relevel(as.factor(dat_work[[variable2]]), ref = as.character(names_table2[j]))1127	0.386636	0.782164	0.999999
relevel(as.factor(dat_work[[variable2]]), ref = as.character(names_table2[j]))1225	0.520288	0.368226	0.980015
relevel(as.factor(dat_work[[variable2]]), ref = as.character(names_table2[j]))1325	-19.8958	0.999192	0.999999
relevel(as.factor(dat_work[[variable2]]), ref = as.character(names_table2[j]))1425	1.43118	0.291746	0.980015
11andfriesian_intercept	-1.09856	0.178471	0.980015
relevel(as.factor(dat_work[[variable1]]), ref = as.character(names_table1[i]))commercial10	-0.539064	0.730463	0.999999
relevel(as.factor(dat_work[[variable1]]), ref = as.character(names_table1[i]))polypay27	-2.07947	0.0563558	0.525153
relevel(as.factor(dat_work[[variable1]]), ref = as.character(names_table1[i]))rambouillet27	-0.693215	0.656966	0.999999
relevel(as.factor(dat_work[[variable1]]), ref = as.character(names_table1[i]))targhee27	-1.09866	0.24389	0.980015
relevel(as.factor(dat_work[[variable1]]), ref = as.character(names_table1[i]))targhee-rambouillet27	-0.716728	0.432216	0.982985
relevel(as.factor(dat_work[[variable1]]), ref = as.character(names_table1[i]))texel cross27	-0.192422	0.827805	0.999999
relevel(as.factor(dat_work[[variable1]]), ref = as.character(names_table1[i]))white-face crossbred27	-2.70812	0.0371738	0.430412
relevel(as.factor(dat_work[[variable2]]), ref = as.character(names_table2[j]))173	-0.174331	0.900208	0.999999
relevel(as.factor(dat_work[[variable2]]), ref = as.character(names_table2[j]))225	0.25134	0.855493	0.999999
relevel(as.factor(dat_work[[variable2]]), ref = as.character(names_table2[j]))325	-24.1419	0.99982	0.999999
relevel(as.factor(dat_work[[variable2]]), ref = as.character(names_table2[j]))425	0.251332	0.829677	0.999999
relevel(as.factor(dat_work[[variable2]]), ref = as.character(names_table2[j]))625	0.275438	0.841837	0.999999
relevel(as.factor(dat_work[[variable2]]), ref = as.character(names_table2[j]))725	-1.67397	0.133247	0.833213
relevel(as.factor(dat_work[[variable2]]), ref = as.character(names_table2[j]))825	-1.17008	0.173615	0.980015
relevel(as.factor(dat_work[[variable2]]), ref = as.character(names_table2[j]))925	-0.287663	0.801226	0.999999
relevel(as.factor(dat_work[[variable2]]), ref = as.character(names_table2[j]))1226	0.133557	0.923186	0.999999
relevel(as.factor(dat_work[[variable2]]), ref = as.character(names_table2[j]))1326	-20.3737	0.99921	0.999999
relevel(as.factor(dat_work[[variable2]]), ref = as.character(names_table2[j]))1426	1.04454	0.0698052	0.531888
relevel(as.factor(dat_work[[variable2]]), ref = as.character(names_table2[j]))1520	-0.38675	0.782105	0.999999
12andfriesian_intercept	-1.09856	0.178472	0.980015
relevel(as.factor(dat_work[[variable1]]), ref = as.character(names_table1[i]))commercial11	-0.405521	0.751274	0.999999
relevel(as.factor(dat_work[[variable1]]), ref = as.character(names_table1[i]))polypay28	-2.07949	0.0563539	0.525153
relevel(as.factor(dat_work[[variable1]]), ref = as.character(names_table1[i]))rambouillet28	-0.559674	0.535406	0.999999
relevel(as.factor(dat_work[[variable1]]), ref = as.character(names_table1[i]))targhee28	-0.965149	0.530103	0.999999
relevel(as.factor(dat_work[[variable1]]), ref = as.character(names_table1[i]))targhee-rambouillet28	-0.716731	0.432214	0.982985
relevel(as.factor(dat_work[[variable1]]), ref = as.character(names_table1[i]))texel cross28	-0.192422	0.827804	0.999999
relevel(as.factor(dat_work[[variable1]]), ref = as.character(names_table1[i]))white-face crossbred28	-2.7081	0.0371737	0.430412
relevel(as.factor(dat_work[[variable2]]), ref = as.character(names_table2[j]))174	-0.307873	0.581307	0.999999
relevel(as.factor(dat_work[[variable2]]), ref = as.character(names_table2[j]))226	0.117786	0.824994	0.999999
relevel(as.factor(dat_work[[variable2]]), ref = as.character(names_table2[j]))326	-22.5349	0.999599	0.999999
relevel(as.factor(dat_work[[variable2]]), ref = as.character(names_table2[j]))426	0.117792	0.874206	0.999999
relevel(as.factor(dat_work[[variable2]]), ref = as.character(names_table2[j]))626	0.141888	0.790161	0.999999
relevel(as.factor(dat_work[[variable2]]), ref = as.character(names_table2[j]))726	-1.80751	0.272856	0.980015
relevel(as.factor(dat_work[[variable2]]), ref = as.character(names_table2[j]))826	-1.30358	0.380944	0.982985
relevel(as.factor(dat_work[[variable2]]), ref = as.character(names_table2[j]))926	-0.421195	0.800557	0.999999
relevel(as.factor(dat_work[[variable2]]), ref = as.character(names_table2[j]))1128	-0.133514	0.923211	0.999999
relevel(as.factor(dat_work[[variable2]]), ref = as.character(names_table2[j]))1327	-21.8476	0.999566	0.999999
relevel(as.factor(dat_work[[variable2]]), ref = as.character(names_table2[j]))1427	0.911029	0.497837	0.999999
relevel(as.factor(dat_work[[variable2]]), ref = as.character(names_table2[j]))1521	-0.520304	0.368212	0.980015
13andfriesian_intercept	-1.09862	0.178457	0.980015
relevel(as.factor(dat_work[[variable1]]), ref = as.character(names_table1[i]))commercial12	-16.9083	0.995143	0.999999
relevel(as.factor(dat_work[[variable1]]), ref = as.character(names_table1[i]))polypay29	-2.07944	0.0563626	0.525153
relevel(as.factor(dat_work[[variable1]]), ref = as.character(names_table1[i]))rambouillet29	-17.0625	0.995098	0.999999
relevel(as.factor(dat_work[[variable1]]), ref = as.character(names_table1[i]))targhee29	-17.4679	0.994982	0.999999
relevel(as.factor(dat_work[[variable1]]), ref = as.character(names_table1[i]))targhee-rambouillet29	-0.716678	0.432253	0.982985
relevel(as.factor(dat_work[[variable1]]), ref = as.character(names_table1[i]))texel cross29	-0.192375	0.827848	0.999999
relevel(as.factor(dat_work[[variable1]]), ref = as.character(names_table1[i]))white-face crossbred29	-2.70804	0.0371786	0.430412
relevel(as.factor(dat_work[[variable2]]), ref = as.character(names_table2[j]))175	16.195	0.995347	0.999999
relevel(as.factor(dat_work[[variable2]]), ref = as.character(names_table2[j]))227	16.6207	0.995225	0.999999
relevel(as.factor(dat_work[[variable2]]), ref = as.character(names_table2[j]))327	-5.3407	0.999866	0.999999
relevel(as.factor(dat_work[[variable2]]), ref = as.character(names_table2[j]))427	16.6207	0.995225	0.999999
relevel(as.factor(dat_work[[variable2]]), ref = as.character(names_table2[j]))627	16.6448	0.995218	0.999999
relevel(as.factor(dat_work[[variable2]]), ref = as.character(names_table2[j]))727	14.6953	0.995778	0.999999
relevel(as.factor(dat_work[[variable2]]), ref = as.character(names_table2[j]))827	15.1993	0.995634	0.999999
relevel(as.factor(dat_work[[variable2]]), ref = as.character(names_table2[j]))927	16.0816	0.99538	0.999999
relevel(as.factor(dat_work[[variable2]]), ref = as.character(names_table2[j]))1129	16.3693	0.995297	0.999999
relevel(as.factor(dat_work[[variable2]]), ref = as.character(names_table2[j]))1227	16.5029	0.995259	0.999999
relevel(as.factor(dat_work[[variable2]]), ref = as.character(names_table2[j]))1428	17.4139	0.994997	0.999999
relevel(as.factor(dat_work[[variable2]]), ref = as.character(names_table2[j]))1522	15.9826	0.995408	0.999999
14andfriesian_intercept	-1.0985	0.178489	0.980015
relevel(as.factor(dat_work[[variable1]]), ref = as.character(names_table1[i]))commercial13	0.505424	0.74087	0.999999
relevel(as.factor(dat_work[[variable1]]), ref = as.character(names_table1[i]))polypay30	-2.07954	0.0563462	0.525153
relevel(as.factor(dat_work[[variable1]]), ref = as.character(names_table1[i]))rambouillet30	0.351313	0.817738	0.999999
relevel(as.factor(dat_work[[variable1]]), ref = as.character(names_table1[i]))targhee30	-0.0541672	0.950978	0.999999
relevel(as.factor(dat_work[[variable1]]), ref = as.character(names_table1[i]))targhee-rambouillet30	-0.716785	0.432174	0.982985
relevel(as.factor(dat_work[[variable1]]), ref = as.character(names_table1[i]))texel cross30	-0.192475	0.827756	0.999999
relevel(as.factor(dat_work[[variable1]]), ref = as.character(names_table1[i]))white-face crossbred30	-2.70819	0.0371681	0.430412
relevel(as.factor(dat_work[[variable2]]), ref = as.character(names_table2[j]))176	-1.21891	0.366269	0.980015
relevel(as.factor(dat_work[[variable2]]), ref = as.character(names_table2[j]))228	-0.793244	0.553491	0.999999
relevel(as.factor(dat_work[[variable2]]), ref = as.character(names_table2[j]))328	-20.5084	0.998414	0.999999
relevel(as.factor(dat_work[[variable2]]), ref = as.character(names_table2[j]))428	-0.793243	0.478456	0.999999
relevel(as.factor(dat_work[[variable2]]), ref = as.character(names_table2[j]))628	-0.76918	0.565651	0.999999
relevel(as.factor(dat_work[[variable2]]), ref = as.character(names_table2[j]))728	-2.71854	0.010563	0.249853
relevel(as.factor(dat_work[[variable2]]), ref = as.character(names_table2[j]))828	-2.21463	0.0051567	0.144614
relevel(as.factor(dat_work[[variable2]]), ref = as.character(names_table2[j]))928	-1.33219	0.222574	0.980015
relevel(as.factor(dat_work[[variable2]]), ref = as.character(names_table2[j]))1130	-1.04455	0.0698011	0.531888
relevel(as.factor(dat_work[[variable2]]), ref = as.character(names_table2[j]))1228	-0.91104	0.497831	0.999999
relevel(as.factor(dat_work[[variable2]]), ref = as.character(names_table2[j]))1328	-19.4806	0.998009	0.999999
relevel(as.factor(dat_work[[variable2]]), ref = as.character(names_table2[j]))1523	-1.43136	0.291696	0.980015
15andfriesian_intercept	-1.09866	0.178443	0.980015
relevel(as.factor(dat_work[[variable1]]), ref = as.character(names_table1[i]))commercial14	-0.925693	0.474275	0.999999
relevel(as.factor(dat_work[[variable1]]), ref = as.character(names_table1[i]))polypay31	-2.07937	0.0563712	0.525153
relevel(as.factor(dat_work[[variable1]]), ref = as.character(names_table1[i]))rambouillet31	-1.07986	0.242101	0.980015
relevel(as.factor(dat_work[[variable1]]), ref = as.character(names_table1[i]))targhee31	-1.4852	0.337688	0.980015
relevel(as.factor(dat_work[[variable1]]), ref = as.character(names_table1[i]))targhee-rambouillet31	-0.716637	0.432284	0.982985
relevel(as.factor(dat_work[[variable1]]), ref = as.character(names_table1[i]))texel cross31	-0.192322	0.827896	0.999999
relevel(as.factor(dat_work[[variable1]]), ref = as.character(names_table1[i]))white-face crossbred31	-2.70797	0.0371833	0.430412
relevel(as.factor(dat_work[[variable2]]), ref = as.character(names_table2[j]))177	0.212404	0.718954	0.999999
relevel(as.factor(dat_work[[variable2]]), ref = as.character(names_table2[j]))229	0.638075	0.259671	0.980015
relevel(as.factor(dat_work[[variable2]]), ref = as.character(names_table2[j]))329	-20.0615	0.999052	0.999999
relevel(as.factor(dat_work[[variable2]]), ref = as.character(names_table2[j]))429	0.638053	0.406278	0.982985
relevel(as.factor(dat_work[[variable2]]), ref = as.character(names_table2[j]))629	0.662179	0.242529	0.980015
relevel(as.factor(dat_work[[variable2]]), ref = as.character(names_table2[j]))729	-1.28735	0.437898	0.982985
relevel(as.factor(dat_work[[variable2]]), ref = as.character(names_table2[j]))829	-0.783406	0.601507	0.999999
relevel(as.factor(dat_work[[variable2]]), ref = as.character(names_table2[j]))929	0.0989389	0.952988	0.999999
relevel(as.factor(dat_work[[variable2]]), ref = as.character(names_table2[j]))1131	0.386636	0.782164	0.999999
relevel(as.factor(dat_work[[variable2]]), ref = as.character(names_table2[j]))1229	0.520288	0.368226	0.980015
relevel(as.factor(dat_work[[variable2]]), ref = as.character(names_table2[j]))1329	-19.8958	0.999192	0.999999
relevel(as.factor(dat_work[[variable2]]), ref = as.character(names_table2[j]))1429	1.43118	0.291746	0.980015
16andfriesian_intercept	-1.09866	0.178443	0.980015
relevel(as.factor(dat_work[[variable1]]), ref = as.character(names_table1[i]))commercial15	-0.925693	0.474275	0.999999
relevel(as.factor(dat_work[[variable1]]), ref = as.character(names_table1[i]))polypay32	-2.07937	0.0563712	0.525153
relevel(as.factor(dat_work[[variable1]]), ref = as.character(names_table1[i]))rambouillet32	-1.07986	0.242101	0.980015
relevel(as.factor(dat_work[[variable1]]), ref = as.character(names_table1[i]))targhee32	-1.4852	0.337688	0.980015
relevel(as.factor(dat_work[[variable1]]), ref = as.character(names_table1[i]))targhee-rambouillet32	-0.716637	0.432284	0.982985
relevel(as.factor(dat_work[[variable1]]), ref = as.character(names_table1[i]))texel cross32	-0.192322	0.827896	0.999999
relevel(as.factor(dat_work[[variable1]]), ref = as.character(names_table1[i]))white-face crossbred32	-2.70797	0.0371833	0.430412
relevel(as.factor(dat_work[[variable2]]), ref = as.character(names_table2[j]))178	0.212404	0.718954	0.999999
relevel(as.factor(dat_work[[variable2]]), ref = as.character(names_table2[j]))230	0.638075	0.259671	0.980015
relevel(as.factor(dat_work[[variable2]]), ref = as.character(names_table2[j]))330	-20.0615	0.999052	0.999999
relevel(as.factor(dat_work[[variable2]]), ref = as.character(names_table2[j]))430	0.638053	0.406278	0.982985
relevel(as.factor(dat_work[[variable2]]), ref = as.character(names_table2[j]))630	0.662179	0.242529	0.980015
relevel(as.factor(dat_work[[variable2]]), ref = as.character(names_table2[j]))730	-1.28735	0.437898	0.982985
relevel(as.factor(dat_work[[variable2]]), ref = as.character(names_table2[j]))830	-0.783406	0.601507	0.999999
relevel(as.factor(dat_work[[variable2]]), ref = as.character(names_table2[j]))930	0.0989389	0.952988	0.999999
relevel(as.factor(dat_work[[variable2]]), ref = as.character(names_table2[j]))1132	0.386636	0.782164	0.999999
relevel(as.factor(dat_work[[variable2]]), ref = as.character(names_table2[j]))1230	0.520288	0.368226	0.980015
relevel(as.factor(dat_work[[variable2]]), ref = as.character(names_table2[j]))1330	-19.8958	0.999192	0.999999
relevel(as.factor(dat_work[[variable2]]), ref = as.character(names_table2[j]))1430	1.43118	0.291746	0.980015
17andfriesian_intercept	-1.09866	0.178443	0.980015
relevel(as.factor(dat_work[[variable1]]), ref = as.character(names_table1[i]))commercial16	-0.925693	0.474275	0.999999
relevel(as.factor(dat_work[[variable1]]), ref = as.character(names_table1[i]))polypay33	-2.07937	0.0563712	0.525153
relevel(as.factor(dat_work[[variable1]]), ref = as.character(names_table1[i]))rambouillet33	-1.07986	0.242101	0.980015
relevel(as.factor(dat_work[[variable1]]), ref = as.character(names_table1[i]))targhee33	-1.4852	0.337688	0.980015
relevel(as.factor(dat_work[[variable1]]), ref = as.character(names_table1[i]))targhee-rambouillet33	-0.716637	0.432284	0.982985
relevel(as.factor(dat_work[[variable1]]), ref = as.character(names_table1[i]))texel cross33	-0.192322	0.827896	0.999999
relevel(as.factor(dat_work[[variable1]]), ref = as.character(names_table1[i]))white-face crossbred33	-2.70797	0.0371833	0.430412
relevel(as.factor(dat_work[[variable2]]), ref = as.character(names_table2[j]))179	0.212404	0.718954	0.999999
relevel(as.factor(dat_work[[variable2]]), ref = as.character(names_table2[j]))231	0.638075	0.259671	0.980015
relevel(as.factor(dat_work[[variable2]]), ref = as.character(names_table2[j]))331	-20.0615	0.999052	0.999999
relevel(as.factor(dat_work[[variable2]]), ref = as.character(names_table2[j]))431	0.638053	0.406278	0.982985
relevel(as.factor(dat_work[[variable2]]), ref = as.character(names_table2[j]))631	0.662179	0.242529	0.980015
relevel(as.factor(dat_work[[variable2]]), ref = as.character(names_table2[j]))731	-1.28735	0.437898	0.982985
relevel(as.factor(dat_work[[variable2]]), ref = as.character(names_table2[j]))831	-0.783406	0.601507	0.999999
relevel(as.factor(dat_work[[variable2]]), ref = as.character(names_table2[j]))931	0.0989389	0.952988	0.999999
relevel(as.factor(dat_work[[variable2]]), ref = as.character(names_table2[j]))1133	0.386636	0.782164	0.999999
relevel(as.factor(dat_work[[variable2]]), ref = as.character(names_table2[j]))1231	0.520288	0.368226	0.980015
relevel(as.factor(dat_work[[variable2]]), ref = as.character(names_table2[j]))1331	-19.8958	0.999192	0.999999
relevel(as.factor(dat_work[[variable2]]), ref = as.character(names_table2[j]))1431	1.43118	0.291746	0.980015
[truncated: 9,177 more rows]

## Sheet: multivariate R output
Generalized linear mixed model fit by maximum likelihood (Laplace Approximation) ['glmerMod']								Generalized linear mixed model fit by maximum likelihood (Laplace Approximation) ['glmerMod']
Family: binomial ( logit )								Family: binomial ( logit )
Formula: sero_binary ~ Lambed_this_season + clust + (1 | Producer_num)								Formula: sero_binary ~ breed_cat + Lambed_this_season + herded_binary + clust + (1 | Producer_num)
Data: sheep_full								Data: sheep_trunc
Control: glmerControl(optimizer = "bobyqa")								Control: glmerControl(optimizer = "bobyqa")
AIC BIC logLik deviance df.resid								AIC BIC logLik deviance df.resid
522.6 540.7 -257.3 514.6 686								503.9 535.5 -244.9 489.9 671
Scaled residuals:								Scaled residuals:
Min 1Q Median 3Q Max								Min 1Q Median 3Q Max
-0.5803 -0.4589 -0.3346 -0.2646 4.7777								-0.6364 -0.4513 -0.3634 -0.2140 4.6727
Random effects:								Random effects:
Groups Name Variance Std.Dev.								Groups Name Variance Std.Dev.
Producer_num (Intercept) 0 0								Producer_num (Intercept) 0 0
Number of obs: 690, groups: Producer_num, 16								Number of obs: 678, groups: Producer_num, 16
Fixed effects:								Fixed effects:
Estimate Std. Error z value Pr(>|z|)								Estimate Std. Error z value Pr(>|z|)
(Intercept) -1.2511 0.2753 -4.545 5.49e-06 ***								(Intercept) -1.07560 0.54982 -1.956 0.05043 .
Lambed_this_seasonyes 0.6318 0.2325 2.718 0.00657 **								breed_catrambouillet 0.18756 0.31224 0.601 0.54805
clust -0.4692 0.1304 -3.599 0.00032 ***								breed_cattarghee -0.41909 0.35262 -1.189 0.23463
---								Lambed_this_seasonyes 0.54337 0.26890 2.021 0.04331 *
Signif. codes: 0 ‘***’ 0.001 ‘**’ 0.01 ‘*’ 0.05 ‘.’ 0.1 ‘ ’ 1								herded_binary -0.02968 0.36274 -0.082 0.93480
								clust -0.52960 0.16603 -3.190 0.00142 **
Correlation of Fixed Effects:								---
(Intr) Lmbd__								Signif. codes: 0 ‘***’ 0.001 ‘**’ 0.01 ‘*’ 0.05 ‘.’ 0.1 ‘ ’ 1
Lmbd_ths_ss -0.282
clust -0.807 -0.164								Correlation of Fixed Effects:
optimizer (bobyqa) convergence code: 0 (OK)								(Intr) brd_ctr brd_ctt Lmbd__ hrdd_b
boundary (singular) fit: see help('isSingular')								brd_ctrmbll -0.070
								bred_cttrgh -0.623 0.379
								Lmbd_ths_ss -0.464 -0.012 0.228
								herded_bnry -0.745 -0.359 0.340 0.415
								clust -0.764 -0.214 0.291 0.048 0.520
								optimizer (bobyqa) convergence code: 0 (OK)
								boundary (singular) fit: see help('isSingular')
